# Supplementary material for: Molecular Evolutionary Rate Predicts Intraspecific Genetic Polymorphism and Species-Specific Selection
Source: Genes (Basel). 2022 Apr 17;13(4):708. doi: 10.3390/genes13040708 (PMC9031814; doi:10.3390/genes13040708)
Supplement: Supplementary file 1 [file genes-13-00708-s001.zip]

Archive with 8 entries (7 files):
- SupplimentaryMaterials/
- SupplimentaryMaterials/TableS3_CA_Gene.xlsx
- SupplimentaryMaterials/.DS_Store
- SupplimentaryMaterials/TableS2_disease_pvalues_tvalues_nbreg_exact_5species.xlsx
- SupplimentaryMaterials/TableS5_sigGene_type_sum_rev.xlsx
- SupplimentaryMaterials/TableS1_PCA_significantGenes.xlsx
- SupplimentaryMaterials/FigureS1.pdf
- SupplimentaryMaterials/TableS4_disease_significant_FDR0.01.xlsx
