# Supplementary material for: Molecular Evolutionary Rate Predicts Intraspecific Genetic Polymorphism and Species-Specific Selection
Source: Genes (Basel). 2022 Apr 17;13(4):708. doi: 10.3390/genes13040708 (PMC9031814; doi:10.3390/genes13040708)
Supplement: Supplementary file 1 [file genes-13-00708-s001.zip › SupplimentaryMaterials/TableS2_disease_pvalues_tvalues_nbreg_exact_5species.xlsx]

## Sheet: 5 species t-values
	human	chimpanzee	gorilla	mouse	dog
Adenocarcinoma	-2.01579	0.744654	3.07051	4.34402	5.69686
Amyotrophic Lateral Sclerosis	-1.10625	2.96162	4.89594	1.83448	4.57619
Down Syndrome	-1.68861	1.1099	3.15238	1.62684	3.39542
Glioblastoma	-1.91139	1.40011	4.81326	3.69555	6.37301
Hepatomegaly	0.34051	0.677389	1.82022	2.7937	2.52976
Schizophrenia	-0.296192	3.40526	7.59727	1.74182	7.65846
Alzheimer's Disease	-1.2224	2.76066	6.74129	4.02211	6.30748
Amyloidosis	-1.4319	1.80405	3.65163	1.54127	3.12904
Anemia, Hemolytic	-1.5621	-0.206831	0.998807	-0.797719	1.62401
Rheumatoid Arthritis	-3.58646	1.82103	3.63903	5.26056	7.55018
Asthma	-2.36468	4.81965	3.86641	3.60331	6.82145
Astrocytoma	-0.624225	0.451898	2.94496	0.937234	5.36214
Malignant neoplasm of breast	-0.636159	4.87073	9.51104	6.75212	9.0355
Malignant tumor of colon	-1.98868	1.11044	4.33659	4.18593	5.86774
Colonic Neoplasms	-1.06117	1.44301	2.60172	2.71556	4.63911
Cystic Fibrosis	-2.23171	0.834125	1.21931	1.56532	2.94902
Presenile dementia	-0.300408	2.26583	3.60659	0.142129	3.31752
Mental Depression	0.62777	3.00296	5.5157	3.36073	2.91502
Depressive disorder	0.758245	1.58837	4.89592	3.72323	3.05552
Diabetes	0.848643	2.43855	4.05788	2.32972	4.1689
Diabetes Mellitus	0.506898	2.07331	4.64046	3.36569	4.62131
Membranous glomerulonephritis	-0.803766	-2.37666	0.900766	2.88898	1.8156
Hepatolenticular Degeneration	0.327079	1.2389	0.572471	0.628292	2.25239
Angioedemas, Hereditary	-0.71147	0.786553	0.339374	0.42458	-0.114148
Keratoconus	0.512177	3.59283	3.93334	1.51446	3.55566
Keratosis Follicularis	0.0660158	0.285589	-0.922192	0.49307	1.26002
Kidney Failure, Acute	-2.06596	1.34662	0.885354	1.70915	4.42892
liposarcoma	-1.17811	-0.0535938	-0.660752	0.86915	1.43648
Liver Cirrhosis	-0.189327	3.65194	2.20202	2.91845	4.60981
Liver Cirrhosis, Experimental	2.37471	5.38242	6.04779	5.20921	7.13037
Liver neoplasms	-0.90949	1.54302	3.38146	3.46028	5.95184
Lung diseases	-2.46077	-0.641012	1.44885	0.913154	5.08186
Chronic Obstructive Airway Disease	-1.38344	4.20731	2.74161	3.49169	4.37631
Lung Neoplasms	-1.68806	1.22669	2.41686	4.31914	4.55364
melanoma	-0.41534	2.25061	6.70324	3.60472	7.24403
Multiple Sclerosis	-2.53161	2.14729	1.77246	3.62257	3.67023
Myocardial Infarction	0.131983	2.41241	2.89216	3.78845	4.8246
Nasal Polyps	-3.74776	-0.496915	-0.628031	2.31391	1.83765
Neoplasm Metastasis	-0.31646	2.74933	8.29583	5.01294	7.86426
Nephrotic Syndrome	-1.49185	1.03908	1.75976	1.75237	1.33458
Obesity	0.778137	3.86347	6.47952	4.44403	6.39042
Degenerative polyarthritis	-1.46526	2.94257	4.25786	4.78888	5.41048
Other specified peritonitis	0.780747	0.850512	1.95178	2.86661	2.95379
Pancreatitis	-0.733799	1.45499	2.22089	2.93672	2.85762
Prostatic Neoplasms	-1.41953	1.39108	4.17745	2.60358	4.13297
Pulmonary Emphysema	-3.5233	0.64016	-0.11528	0.352976	2.94127
Cerebrovascular accident	-1.80039	0.446106	2.53526	2.94785	5.26467
Thromboembolism	-1.13888	0.442817	-0.388976	-0.792947	1.71137
Trypanosomiasis	0.273589	1.96166	0.436746	0.80987	1.7329
Urinary Incontinence	-0.825458	1.32745	1.46999	2.02797	-2.37979
Cerebral Amyloid Angiopathy	-0.788805	-1.08701	0.734554	1.97059	0.461756
Deep Vein Thrombosis	-4.06944	-0.3498	-0.560743	1.59535	1.40977
Secondary malignant neoplasm of bone	-0.946404	0.116803	2.05818	3.6383	3.1656
Hepatocellular Adenoma	-0.58066	-0.902397	-0.415105	0.159038	1.23328
Diastrophic dysplasia	0.867047	-0.976575	-1.55669	-1.51347	-0.571314
alpha 1-Antitrypsin Deficiency	-0.151196	0.644345	0.24865	0.369545	1.52982
Embolism, Paradoxical	-2.32111	-0.301868	-0.0768166	0.0664366	-0.00103355
Fibrosis, Liver	-1.4927	2.72756	2.83122	0.881154	4.31396
Hypoalbuminemia	0.578223	0.564009	0.675023	1.15805	3.17438
Malignant neoplasm of lung	-0.234229	3.26043	5.58972	5.42476	8.16616
Familial lichen amyloidosis	-1.49582	0.58937	1.10036	0.133505	1.23359
Familial Alzheimer Disease (FAD)	-1.26034	-0.583844	2.77933	0.431401	2.41935
Adult Hepatocellular Carcinoma	-0.702864	0.109359	-0.0294556	0.182947	0.751186
Senile Plaques	-1.17406	1.33445	1.97178	1.93422	2.1218
Argyrophilic grain disease	0.0463874	-0.345787	-0.772887	3.1261	0.109575
Malignant neoplasm of prostate	-0.879531	2.37539	6.95756	4.90149	7.08202
Thrombophilia	-1.85354	0.620464	-2.05768	0.283969	0.00462827
Alzheimer Disease, Late Onset	-0.668808	1.46762	3.08836	-0.172971	2.05529
Overweight	0.397337	1.5657	1.91075	2.16328	3.19967
Neurodegenerative Disorders	-2.55845	1.02253	3.67595	2.48189	3.25733
Acute Confusional Senile Dementia	-0.539837	-0.270342	1.72302	-0.894971	1.58888
Prostate carcinoma	-0.978987	1.85153	7.31337	5.28377	6.90508
Lung Diseases, Obstructive	-0.387576	-0.788109	-0.584399	1.0262	-0.35731
Toxic Shock Syndrome	-1.80949	0.699166	1.24844	0.481551	2.62624
Breast Carcinoma	-1.24889	4.04593	8.90362	6.58374	8.39395
Chronic lung disease	0.875103	-0.705218	1.13087	1.16083	1.08739
Alzheimer's Disease, Focal Onset	-0.539837	-0.270342	1.72302	-0.894971	1.58888
Alzheimer Disease, Early Onset	-0.454617	-0.629285	0.646293	-1.33331	1.64597
Lewy Body Disease	-0.216178	-0.0292047	1.32515	0.402931	1.95305
Chronic graft-versus-host disease	-3.0744	0.16589	-0.391663	0.824801	1.76317
Ischemic stroke	-1.0451	1.316	1.59487	2.83438	4.22107
Hepatic Form of Wilson Disease	0.942881	-0.572397	0.380616	1.34057	2.32611
Acute Kidney Insufficiency	-1.88795	1.48992	0.838311	0.680621	2.38913
Benign Prostatic Hyperplasia	-0.554276	0.0177033	2.3763	0.968486	2.14238
AURAL ATRESIA, CONGENITAL	-1.15305	-0.236013	0.341778	0.319021	0.0438224
Liver carcinoma	-0.852524	3.10894	6.54901	5.30645	9.24209
Acute kidney injury	-1.28738	1.26939	1.41256	0.498837	2.62555
Plaque, Amyloid	-1.35622	1.36165	2.24553	1.45318	2.00879
Prostatic Hyperplasia	-1.12056	-0.771831	0.816701	0.484624	0.123155
alpha-1-Antitrypsin Deficiency, Autosomal Recessive	0.953289	-0.102859	-0.150957	0.928601	1.36304
Congenital Abnormality	-0.259736	-0.0360467	2.21182	1.35897	3.57059
Adenoma	-0.33477	0.584638	2.60424	2.25131	5.55165
Alcoholic Intoxication, Chronic	1.86812	4.89019	4.85174	3.63436	2.95462
Autosome Abnormalities	-0.813817	0.898265	-0.0858324	1.26894	-0.478825
Malignant neoplasm of urinary bladder	-0.938444	2.65068	3.78626	2.26892	3.73369
Bladder Neoplasm	-0.670228	2.47634	4.3676	2.36954	4.10999
Malignant Neoplasms	-1.7743	1.66444	2.69867	2.46325	4.88204
Candidiasis	-1.28066	0.236309	0.68055	1.32242	1.64058
Squamous cell carcinoma	-0.654288	2.29734	4.70264	3.51013	7.30768
Chromosome Aberrations	-0.813817	0.898265	-0.0858324	1.26894	-0.478825
Congenital chromosomal disease	-1.0508	0.51067	0.804932	0.773643	2.25513
Ulcerative Colitis	-2.51257	2.48874	2.47025	2.02719	3.26395
Colorectal Carcinoma	-1.49198	3.08342	6.26053	5.65177	7.27468
Colorectal Neoplasms	-1.57073	1.53523	2.82932	3.66663	4.26778
Drug toxicity	-2.4434	2.2053	2.55285	0.946611	1.72007
Hepatitis B	-2.60845	1.64782	2.32846	2.20504	3.05091
Inflammation	-1.81264	2.7429	1.27922	2.27823	4.72861
Laryngeal neoplasm	-2.5303	-0.646652	1.19871	1.59555	1.36019
leukemia	-2.05464	-0.283586	2.4138	2.42029	5.04809
Chronic Lymphocytic Leukemia	-4.98686	-0.483428	0.209372	0.796446	2.76381
Acute lymphocytic leukemia	-3.66629	-0.220329	1.17018	2.11012	4.10084
Acute Promyelocytic Leukemia	-1.73005	0.0697222	1.63938	0.773154	2.67463
Lupus Erythematosus, Systemic	-4.1979	0.464043	2.33318	3.55505	3.81756
Lymphoma	-4.37649	-0.543099	1.39786	1.45439	4.93843
Lymphoma, Follicular	-3.77982	-0.417662	0.651271	2.4045	3.15348
Lymphoma, Non-Hodgkin	-1.86013	1.35946	2.64965	2.51005	3.95176
Malignant neoplasm of stomach	-1.1178	0.919337	5.27311	2.8956	7.28646
Multiple Myeloma	-4.7377	0.0127489	1.8992	2.28347	5.07431
Neoplasms	-1.99958	1.60083	2.62294	1.66916	5.33744
Neuroblastoma	-1.24015	1.85959	6.82928	3.61863	5.72187
Adenomatous Polyposis Coli	-1.10102	0.418684	1.8327	2.04352	2.18163
polyps	-1.95135	1.36323	0.0532319	2.50251	3.05202
Psoriasis	-4.39403	1.49262	1.71386	1.83893	3.51072
Adverse reaction to drug	-2.4434	2.2053	2.55285	0.946611	1.72007
T-Cell Lymphoma	-1.57282	-0.377488	0.698901	0.388081	1.91813
Spina Bifida	-0.766685	0.284996	0.737584	-0.584621	0.925042
Benign Neoplasm	-1.79782	-0.14763	-0.181383	-0.852949	0.655495
Malignant neoplasm of mouth	-1.07333	0.810235	3.42078	1.27005	3.52087
Cholangiocarcinoma	-0.301072	0.701172	0.836649	1.20222	2.29203
Lip and Oral Cavity Carcinoma	-0.992437	0.771037	3.60054	2.10282	3.62819
Congenital defects	1.33165	0.092953	0.456427	1.0596	2.11459
Pancreatic carcinoma	-1.61645	1.62301	5.80231	4.99908	5.20153
Carcinoma of Male Breast	0.832203	-0.246842	0.513984	0.121678	0.203488
Malignant neoplasm of male breast	0.0727335	-0.862172	0.482486	-0.0242454	0.513708
Asthma, Occupational	0.20452	3.09031	2.25353	0.260989	1.88395
Gastric Adenocarcinoma	-2.09698	-0.726255	2.00827	2.02463	1.89374
Adenocarcinoma of pancreas	-0.293391	0.615688	1.56018	1.03012	2.47793
Hyperplastic Polyp	0.194667	-0.13223	0.263378	0.649363	1.44576
Adenocarcinoma of colon	0.855188	1.71621	1.91855	2.68621	3.23868
Malignant neoplasm of pancreas	-1.17365	1.75615	5.61101	4.55385	5.25835
Malignant neoplasm of esophagus	-0.646623	1.53997	2.36739	1.91202	4.12552
Carcinogenesis	-0.898312	2.39353	6.94992	5.72199	7.82428
Leukemogenesis	-3.19399	-1.52894	0.861694	0.571204	3.17484
Carcinoma of lung	-0.558286	3.28284	4.91415	5.22885	7.45735
Colon Carcinoma	-1.563	1.24617	4.54606	4.25552	5.85662
Stomach Carcinoma	-1.24968	0.795503	5.57299	1.78934	6.76021
Carcinoma of bladder	-0.549257	2.46673	4.12302	2.27204	3.79393
Central neuroblastoma	-1.52203	1.34325	7.0127	3.48423	5.31899
early pregnancy	-1.22788	1.36303	-0.159663	0.0248807	2.85928
Malignant Squamous Cell Neoplasm	-0.84623	2.4189	0.454837	1.58557	2.36188
Environment-Related Malignant Neoplasm	-12.6535	0.580572	-0.490885	21.6233	0.219335
Polyp of large intestine	-0.482066	1.12773	0.14953	1.08626	1.56578
Squamous cell carcinoma of the head and neck	-2.23163	-0.900194	2.11218	1.4657	3.69648
Adenoma of large intestine	-0.0612951	-0.223107	0.190402	1.88807	2.04088
Chronic Lymphocytic Leukemia/Small Lymphocytic Lymphoma	-1.05697	-0.360378	0.342447	-0.567268	1.24549
Primary malignant neoplasm of lung	-0.401237	3.21335	4.85911	5.02836	7.46277
Adenocarcinoma of large intestine	-0.199722	0.594676	2.20468	2.1892	0.925153
Mammary Neoplasms	-2.02066	1.3455	6.45146	4.53179	5.40564
Colorectal Cancer	-0.153699	3.84902	8.30226	6.07655	8.07175
Slow acetylator due to N-acetyltransferase enzyme variant	0.114021	-0.140056	0.774901	0.198211	0.866168
Fast acetylator due to N-acetyltransferase enzyme variant	0.683414	1.58992	1.27208	1.09433	1.58452
Laryngeal cleft	-1.31084	0.8585	1.04208	0.413274	-1.21727
Orofacial cleft	0.33863	1.95924	-0.329136	0.528604	-1.28217
Allergic disposition	-2.90256	0.241626	0.827355	1.54373	3.53733
Luminal A Breast Carcinoma	-1.59863	-0.117065	-0.613232	0.828476	1.67187
Allergic sensitization	-1.5797	1.30884	-0.624051	-0.663298	2.9628
Childhood Neuroblastoma	0.589578	0.630005	2.55303	1.05775	0.820071
Acquired Immunodeficiency Syndrome	-1.5773	1.25877	0.0423115	-0.981193	2.68164
Anemia	-0.612758	0.958394	0.81615	3.01936	3.9827
Refractory anemias	-1.52793	-0.840159	1.82498	1.70994	3.6723
Behcet Syndrome	-2.69652	1.71691	-1.46175	2.21213	2.39343
Brain Neoplasms	-1.01919	0.930493	1.49708	1.196	4.7695
Female Breast Carcinoma	0.243117	-0.913664	-0.172077	1.36934	1.89295
Malignant neoplasm of larynx	-1.48814	0.999377	1.45335	1.5775	1.05435
Rectal Carcinoma	-1.10108	-0.363884	0.388728	2.27508	3.06616
Malignant neoplasm of thyroid	-1.08048	0.880496	1.55697	0.799348	3.16586
Non-Small Cell Lung Carcinoma	-0.427992	2.77847	5.40865	3.77551	6.01589
Renal Cell Carcinoma	0.0122939	2.40463	3.7305	2.73253	5.99156
Malignant tumor of cervix	-1.7399	0.776642	2.23645	1.99843	3.36309
Cholelithiasis	2.46416	1.50421	0.494313	2.57856	2.19143
Cleft upper lip	0.990032	1.37127	1.89781	2.09534	2.28624
Coronary Arteriosclerosis	-0.420741	3.51937	3.0312	4.29618	4.73211
Crohn Disease	-3.89797	2.79137	1.34801	1.77725	3.77901
Senile dementia	-0.91478	0.624664	-1.1658	0.0695547	0.488566
Dementia, Vascular	-0.632731	0.692771	0.97923	0.837264	0.676997
Dermatitis, Atopic	-3.04779	1.81158	2.63775	3.24393	2.10546
Diabetes Mellitus, Insulin-Dependent	-1.8258	2.0563	4.21721	3.29632	4.26278
Diabetes Mellitus, Non-Insulin-Dependent	1.50261	2.69599	6.04939	3.4927	6.31603
Diabetic Nephropathy	0.371332	2.66223	3.83351	1.67366	3.77641
Diastematomyelia	-0.190146	-0.554216	-0.65056	0.582669	0.930891
Drug Allergy	2.39358	2.81799	1.11176	-1.1014	0.702033
Endometriosis	-2.48149	1.56775	2.32574	3.03981	6.1069
Epilepsy	-0.628741	1.871	5.43377	3.8083	4.46421
Esophageal Neoplasms	-0.157992	2.14807	2.52113	1.1544	3.58945
Exanthema	-1.41484	1.00919	-0.530839	2.75179	3.04451
Breast Fibrocystic Disease	1.0855	-1.17094	1.14005	-0.455461	0.636962
gallbladder neoplasm	-0.940881	2.39559	1.71078	0.736649	1.15327
Gilbert Disease (disorder)	-0.460072	-0.647188	0.439812	-0.669847	2.2829
Gingival Diseases	-3.60225	-2.5447	-1.77113	1.80345	2.51842
Glioma	-1.35511	2.3926	5.61418	3.72959	6.16129
Head and Neck Neoplasms	-2.92174	-0.0432166	0.641943	0.305991	1.11492
Hepatitis	-3.1936	2.42313	0.440208	1.21453	3.18541
Hepatitis A	-3.09583	1.51951	0.654765	2.05663	2.53162
Hepatitis, Toxic	-1.10356	1.35086	-0.0601574	1.29056	2.92563
HIV Infections	-3.12355	1.85944	1.79845	0.602027	3.87386
Huntington Disease	-1.66646	-0.0757757	2.79784	0.57045	2.54525
Hypertensive disease	1.09152	2.95828	6.11711	3.57224	6.98474
Male infertility	-1.09045	0.598914	1.54708	0.870688	1.27591
Inflammatory Bowel Diseases	-2.24272	1.57543	2.19245	2.67248	3.59448
Kidney Failure, Chronic	-1.05769	2.0535	2.53756	2.85075	2.62032
Childhood Acute Lymphoblastic Leukemia	-2.50623	-0.0627522	2.08532	0.397433	2.7446
Leukemia, Lymphocytic, Acute, L2	-1.34345	-0.0504044	2.15869	0.340779	0.588967
Leukemia, Myelocytic, Acute	-2.93115	0.13574	3.12065	2.88901	3.992
Myeloid Leukemia	-1.68248	0.928638	1.92619	1.72746	2.92402
Leukopenia	-1.93238	2.04067	0.0966061	3.9219	1.91062
Leukoplakia, Oral	1.32476	0.270001	-1.27001	2.08667	0.913552
Liver Cirrhosis, Alcoholic	-2.41722	-0.405941	-1.55885	0.358508	1.24946
Liver diseases	-1.26024	3.46829	2.11508	3.24679	3.87194
Meningioma	-0.211102	1.76564	1.84332	2.39542	4.35962
Mouth Neoplasms	-0.0373561	2.89364	0.226333	2.184	2.65314
Myopathy	2.8096	0.66683	2.41343	1.94376	2.72651
Neural Tube Defects	-0.0391251	-0.717585	0.115454	-0.110391	1.69079
Neurenteric Cyst	-0.190146	-0.554216	-0.65056	0.582669	0.930891
Osteopenia	-0.731628	0.937882	1.34328	0.969699	4.06841
Ovarian Carcinoma	-1.6448	1.43209	6.19332	4.94969	6.00512
Pancreatic Neoplasm	-1.01105	1.92252	2.37086	3.07814	2.72468
Parkinson Disease	-0.500484	1.88494	4.25019	1.97253	4.81761
Periodontal Diseases	-3.83305	-1.15883	-1.39517	1.69974	3.46125
Pre-Eclampsia	-1.7315	1.80759	0.7134	1.7021	3.7632
Rectal Neoplasms	-0.602244	1.42607	-0.698253	2.80477	1.14416
Systemic Scleroderma	-2.61944	1.58282	1.49786	4.64035	3.17015
Stomach Neoplasms	-1.50649	0.916666	2.01253	2.9297	5.37908
Thyroid Neoplasm	1.10367	0.23295	3.38459	0.821417	3.75543
Tuberculosis	-0.808567	1.72168	2.39709	2.30381	4.46514
Tuberculosis, Pulmonary	-0.969246	1.63696	1.80303	1.29156	1.37168
Virus Diseases	-4.94611	0.607363	0.343086	2.3191	3.64418
B-Cell Lymphomas	-4.50489	-0.0499361	0.384205	0.366539	3.82987
Diffuse Large B-Cell Lymphoma	-2.46572	1.16247	-1.12178	1.32874	3.13239
Tethered Cord Syndrome	-0.312567	-1.13284	-1.41969	-0.359471	0.376472
Peripheral Vascular Diseases	0.405494	-0.984288	-0.770313	1.44327	1.78892
Encephalopathies	-1.30951	-0.668972	-0.452711	2.02705	1.81953
Idiopathic Membranous Glomerulonephritis	-0.60895	-0.970872	-0.81417	0.8574	1.67358
Adenocarcinoma of lung (disorder)	-1.48774	1.2518	5.09492	2.40102	3.8499
Esophageal carcinoma	-0.806428	1.12107	2.29392	1.28461	2.78121
Iniencephaly	-0.190146	-0.554216	-0.65056	0.582669	0.930891
Craniorachischisis	0.194385	-0.852953	-1.01328	0.13587	0.628956
Malignant neoplasm of oropharynx	-0.932191	0.635685	-1.21594	-0.406714	1.05848
Malignant neoplasm of gallbladder	-0.0484016	0.248509	2.20582	1.99241	3.70376
Allergic asthma	-3.88479	0.786602	0.138591	2.53575	1.74536
Mitochondrial Myopathies	-0.224044	0.174986	1.93337	1.52659	1.7039
Dermatitis, Allergic Contact	-1.67443	-0.299797	-0.375228	1.50964	0.886239
Tumor Progression	-1.90816	0.83921	6.33209	4.99958	6.25063
Triglycerides measurement	1.48299	1.7518	0.922894	1.77253	0.811946
Adenomatous Polyps	0.324275	-0.550209	-1.03112	0.735966	0.293919
Carcinoma, Large Cell	0.494317	-0.775593	-2.4269	0.574784	0.840946
Adult Brain Neoplasm	4.49348	2.9279	0.644173	-2.02701	-0.289301
Chronic berylliosis	-1.54614	-0.459182	-0.68083	-0.656529	-0.124881
Malignant neoplasm of female breast	-0.120452	-0.788784	0.147701	0.879099	1.58405
Gallbladder Carcinoma	-0.263359	1.04423	2.78929	2.07662	3.5892
Medullary carcinoma of thyroid	-1.13368	-0.195606	2.59207	0.340927	4.15033
Age related macular degeneration	0.0496075	3.62271	4.5316	1.64035	3.06047
Exencephaly	-1.16462	-1.01688	-1.22063	0.480074	0.852831
Chronic Periodontitis	-2.58275	0.714678	0.0748325	1.59608	1.8906
Malignant Head and Neck Neoplasm	-1.24336	1.03476	1.86706	2.27231	4.15665
Squamous cell carcinoma of esophagus	0.798775	1.07484	4.07997	3.13268	4.82667
Transitional cell carcinoma of bladder	-2.42874	-0.0802669	1.0599	0.15295	1.31274
Solid Neoplasm	-1.88876	-0.0253508	1.72764	2.65968	3.5148
Squamous cell carcinoma of oropharynx	-0.950682	0.246658	-0.580112	-0.686205	0.734197
Laryngeal Squamous Cell Carcinoma	-0.850959	-1.58424	1.75891	1.33588	1.37731
Cervix carcinoma	-1.22001	1.15224	2.55357	2.37371	5.02572
Chronic liver disease	-2.45403	-0.600366	1.18157	0.0667838	1.27135
Spinal Cord Myelodysplasia	-0.190146	-0.554216	-0.65056	0.582669	0.930891
Malignant neoplasm of liver	-1.01098	0.552785	3.06577	2.91289	4.79645
Malignant mesothelioma	-0.937085	0.741672	1.72932	0.277513	2.80554
Pancreatitis, Alcoholic	1.95403	0.286513	-0.212359	1.10504	0.187809
Dementia	0.402946	3.09498	3.34724	1.1444	2.17091
Thyroid carcinoma	-1.1916	0.520903	2.20126	1.41594	3.1648
Oropharyngeal disorders	-1.74253	0.192689	0.564885	0.264692	-0.625876
Carcinoma of larynx	-1.23034	1.27618	1.14654	2.08679	2.11344
Epithelial ovarian cancer	-2.13137	1.48257	3.52735	3.49278	5.76937
Acrania	-0.252124	-0.588484	-0.962717	0.572786	1.34737
Premenopausal breast cancer	-1.57985	0.257194	-0.371935	0.588074	1.11583
Cleft Lip with or without Cleft Palate	1.07119	1.57251	2.82857	0.992885	1.74751
Malignant Pleural Mesothelioma	-1.2322	0.150217	2.31284	1.39315	2.78016
Drug-Induced Liver Disease	-1.63242	1.3485	0.810971	2.46418	3.04212
Cardiomyopathies	0.753885	1.33292	3.77884	2.08439	4.20934
Malignant neoplasm of ovary	-1.89035	1.7513	6.06591	4.24808	5.97808
Mammary Neoplasms, Human	-1.19831	0.739081	2.21136	1.51122	3.16574
Hepatitis, Drug-Induced	-1.05696	1.36983	0.0197955	1.36025	2.93271
Hereditary Nonpolyposis Colorectal Cancer	-0.648831	1.0832	-1.05092	0.222167	1.3367
Differentiated Thyroid Gland Carcinoma	-0.343407	2.19706	1.60373	1.29662	2.13652
hearing impairment	1.5312	1.32852	2.70282	2.67649	2.43098
Vascular lesions	-0.511719	-0.158148	-1.33276	1.23522	1.29037
Serum total cholesterol measurement	1.59756	2.81309	3.19531	1.7883	1.96717
Hepatocarcinogenesis	-1.31598	-1.08697	1.81742	2.68936	2.50896
Renal Insufficiency	0.578902	2.03889	1.13252	2.98889	3.64475
Glioblastoma Multiforme	-1.63589	-0.213931	3.80583	3.33088	3.10713
Peripheral Arterial Diseases	0.188118	1.01223	0.783175	1.38272	1.09351
Meningioma, benign, no ICD-O subtype	-1.19056	0.432294	-1.07617	1.12699	2.18343
Cleft lip, isolated	0.0506573	2.21781	0.772475	5.10095	0.0210484
Coronary Artery Disease	0.299645	4.18494	3.99038	4.5672	4.38499
Precursor Cell Lymphoblastic Leukemia Lymphoma	-2.64008	0.070208	1.14493	0.724375	3.67673
Chronic kidney disease stage 5	-0.805502	3.50484	2.51679	2.80147	1.95425
Oropharyngeal Carcinoma	0.0865683	0.967909	-0.999804	-0.292755	1.76597
Drug Hypersensitivity Syndrome	-1.1034	1.44916	-3.83316	2.77287	0.170276
Luminal B Breast Carcinoma	-2.23366	0.0989191	-0.208442	0.750481	0.315053
Drug-Induced Acute Liver Injury	-1.10356	1.35086	-0.0601574	1.29056	2.92563
Leukemia in children	-19.4378	-0.628979	-1.68734	-2.06016	-0.714954
Head and Neck Carcinoma	-0.707639	0.190877	1.08275	-0.437736	1.23345
Early Rheumatoid Arthritis	-3.42273	-0.0158146	1.07172	2.71586	0.948657
cervical cancer	-1.12428	0.567587	2.22737	2.23552	3.57888
Infant Leukemia	-1.13341	-0.396484	-0.304198	0.520251	0.115409
Young onset Parkinson disease	-0.520887	0.607535	1.2161	0.185851	2.94117
Chemical and Drug Induced Liver Injury	-1.10356	1.35086	-0.0601574	1.29056	2.92563
Chemically-Induced Liver Toxicity	-1.10356	1.35086	-0.0601574	1.29056	2.92563
Anaplasia	-1.49223	-0.195937	0.43573	1.73652	1.47504
Blood Coagulation Disorders	-0.987465	0.277719	-0.236079	1.96449	1.15586
Intracranial Aneurysm	-0.253583	0.0655861	-0.484453	2.2343	1.03223
Cerebrovascular Disorders	-1.50457	1.91299	0.52442	2.0142	0.889985
Cholera	-1.08204	0.179473	1.37621	1.57159	0.173727
Diabetic Retinopathy	1.22014	2.46963	2.96321	1.71668	3.44774
Heart failure	-0.00308833	1.06864	3.90916	2.79127	4.19863
Congestive heart failure	-0.341744	0.884935	3.92431	3.31776	4.69175
Hepatitis C	-3.77948	0.850036	0.973448	1.55235	4.12146
Lipoidosis	0.0865312	1.01516	-0.982761	0.503487	0.108457
Machado-Joseph Disease	-0.701143	-0.288886	0.642957	-2.18475	0.169561
Malaria	-1.02542	3.84349	1.95128	1.54376	3.86925
Prostatic Diseases	-0.441339	-0.653242	0.27765	-0.578243	1.3725
Pseudotumor Cerebri	0.00650836	1.63202	0.847067	2.07726	-0.427227
Psychotic Disorders	0.0192274	1.82665	2.91875	1.0811	2.64315
Retinal Diseases	0.899567	3.55097	4.31288	1.59627	2.6142
Shy-Drager Syndrome	0.316138	1.39815	3.33035	1.38222	0.745451
Subarachnoid Hemorrhage	1.42633	0.932441	1.14928	2.1469	2.74033
Trisomy	-3.96439	0.0680484	-0.879016	-0.211611	1.82211
Vascular Diseases	-1.19058	0.573442	1.00992	3.31381	3.94856
Vasculitis	-2.67206	0.429818	0.0462833	2.18746	1.43499
Pertussis	0.654289	0.564618	1.54205	-0.025363	2.9725
Whooping cough due to unspecified organism	0.218683	0.896697	1.57668	-0.518641	1.99336
Pancreatitis, Chronic	-0.713702	0.345344	1.75277	1.91084	2.43138
Acute myocardial infarction	-1.47862	1.16452	0.215441	1.45936	3.11182
Prion Diseases	-0.585472	1.13464	0.742736	-0.187963	3.08898
Low density lipoprotein cholesterol measurement	0.405382	2.12125	1.28802	0.862969	0.276114
Urticaria due to cold	4.7864	26.3075	0.706386	1.39325	1.21274
Adult Glioblastoma	-1.04706	-0.379847	1.70608	2.93601	3.06529
Childhood Glioblastoma	-1.12685	-0.470102	1.9844	3.19034	3.03817
Malignant Fibrous Histiocytoma	-0.733594	0.226336	-1.07694	1.49664	0.0212456
Impaired cognition	-1.6492	-0.361153	2.99479	2.0846	2.81397
Nonorganic psychosis	-1.1297	1.4474	1.29853	0.0916079	1.58682
Chronic active hepatitis	-1.8795	-0.654578	-2.076	0.244603	-0.0790546
Recurrent tumor	-2.4074	0.0396564	0.190612	0.0737619	3.38348
invasive cancer	0.95341	0.394473	-0.85638	-0.156268	1.80793
Inclusion Body Myopathy, Sporadic	-0.395207	0.478832	0.730898	2.75139	0.974277
ovarian neoplasm	-1.90536	1.02844	4.29279	3.53865	3.78123
Tauopathies	-1.64097	-0.0328667	-0.598482	-1.38425	1.5725
AMYOTROPHIC LATERAL SCLEROSIS 1	1.81039	-0.707	2.16921	1.90723	1.47594
Amyotrophic Lateral Sclerosis, Sporadic	2.26883	-1.16067	2.65861	2.71883	0.796078
Anti-Neutrophil Cytoplasmic Antibody-Associated Vasculitis	-2.67788	0.495833	-1.23065	0.525672	-0.607437
Cerebral Hemorrhage	0.367884	0.780712	0.189398	1.7643	1.53259
Decreased Concentration	-2.24098	-1.0967	0.811158	0.619253	1.37669
Hemoglobinopathies	0.0440315	-0.825986	1.6155	0.0311509	0.417507
Infant, Premature	-1.13025	1.77615	-0.616715	0.403758	2.46722
Myelodysplasia	-2.13658	-1.04388	-0.661937	0.355643	0.343024
Rhabdomyosarcoma	-1.16705	-1.05908	0.338591	1.40761	0.617524
Gilles de la Tourette syndrome	-0.508592	2.89247	2.28803	4.49314	2.22981
Hyperactive behavior	-1.6959	0.164056	3.50148	-0.147971	2.85906
Sarcoma	-1.94196	-0.153819	0.44019	1.60738	1.00142
MYELODYSPLASTIC SYNDROME	-1.98166	-1.32953	1.5698	0.461324	2.45986
Depression, Bipolar	2.11768	1.56246	2.94389	1.47318	2.1406
Retinoblastoma	-1.52116	0.470844	4.10035	1.47881	3.2386
Unipolar Depression	0.660451	3.19071	3.38043	2.36918	3.52422
Reticulocyte count (procedure)	1.28212	-0.461209	1.68233	-0.335863	2.02947
Malignant neoplasm of large intestine	-0.40281	1.252	3.54815	1.91506	3.89604
Delayed Sleep Phase Syndrome	-0.642967	1.27006	2.70651	-0.515917	2.50192
Nonorganic Sleep Wake Cycle Disorders	0.0358845	1.6334	2.71395	-0.337864	0.849856
Advanced Sleep Phase Syndrome	-0.198876	1.46002	2.44609	-0.276861	1.99389
Non-24 Hour Sleep-Wake Disorder	0.0358845	1.6334	2.71395	-0.337864	0.849856
Shift-Work Sleep Disorder	0.0358845	1.6334	2.71395	-0.337864	0.849856
Sleep Disorders, Circadian Rhythm	0.0358845	1.6334	2.71395	-0.337864	0.849856
Major Depressive Disorder	0.80209	1.84584	3.75112	1.73454	4.39698
Primary malignant neoplasm	-3.45781	0.222724	1.73778	1.78339	3.60634
Autism Spectrum Disorders	-1.4746	1.34126	2.49713	-2.16749	2.31739
Ataxia	-0.0146197	-0.280804	1.36067	0.101052	1.60558
Ataxias, Hereditary	0.135745	0.434419	3.14308	-0.967878	-0.220623
Blepharospasm	-0.781984	-1.1659	-0.780099	-0.581653	-0.0895656
Cerebellar Ataxia	-0.141378	1.30342	3.86897	1.60348	3.54991
Charcot-Marie-Tooth Disease	0.123344	0.998992	3.29857	1.1611	1.68769
Chorea	1.23185	-0.299979	1.35679	0.487782	-0.639212
Fetal Growth Retardation	-1.82269	-0.794732	0.610426	0.565342	0.443241
Sensorineural Hearing Loss (disorder)	1.46001	4.07633	2.73883	2.2459	4.07063
Hip Dislocation	1.97884	-1.10934	0.930333	-0.0152818	1.40583
Infant, Small for Gestational Age	-1.30572	-0.62033	0.475387	0.489697	-0.183046
Microcephaly	-2.51928	0.713422	-0.396172	1.19703	0.368032
Muscle Spasticity	-1.75091	-1.06073	1.20206	2.83439	0.256176
Nystagmus	0.862182	3.80421	4.73559	0.823026	2.7916
Peripheral Neuropathy	0.407001	1.17242	2.41776	2.28884	2.3152
Foot-drop	1.05206	0.592842	1.09634	0.271852	1.03487
Degenerative brain disorder	0.48585	1.05958	-0.130669	1.4202	0.458035
Failure to gain weight	1.07956	1.06515	3.14836	3.21354	2.32193
Absent reflex	0.308033	-0.239682	2.47908	0.153947	1.93651
Muscle degeneration	1.27433	0.274161	1.87826	-0.0509505	-0.215063
Peripheral motor neuropathy	-1.13856	-0.891172	-1.24147	-0.809725	0.484704
Cerebral atrophy	-0.153703	0.151372	1.53962	1.22018	0.868831
Reflex, Deep Tendon, Absent	0.308033	-0.239682	2.47908	0.153947	1.93651
Hereditary Motor and Sensory-Neuropathy Type II	0.514526	0.289174	0.787638	-0.558356	0.29916
Axonal neuropathy	-0.727057	0.750832	1.87985	1.81923	0.673945
Neurogenic Muscular Atrophy	1.03391	1.03239	2.3797	0.0676421	-0.184887
Absent tendon reflex	0.392661	-0.0429594	2.34057	0.0771607	1.95082
Short stature	-1.57217	0.552137	0.76863	3.13591	1.81976
Small head	-1.34101	1.90652	0.673955	2.3832	1.52725
Distal muscle weakness	0.679002	-0.9164	1.38704	-0.158021	0.502781
Neuropathy	-1.26335	-0.0129977	2.47049	0.605226	1.6991
Skeletal muscle atrophy	0.925722	0.80743	2.00561	0.239444	-0.193796
Epileptic encephalopathy	-2.70394	-1.18416	2.44573	1.01277	1.84428
Hypomyelination	0.36847	0.0049445	-0.776241	0.602907	1.28576
Global developmental delay	-1.14613	1.34539	3.21022	2.28401	2.01275
Congenital pes cavus	-1.53945	-1.23891	1.10076	0.878789	1.3323
Idiopathic Inflammatory Myopathies	-1.92244	-0.843883	-0.0615865	2.74714	0.425554
Hammer Toe	0.348359	0.97517	-0.0436305	0.921684	2.09477
Peripheral axonal neuropathy	-0.251887	1.02362	1.76281	1.35509	1.29511
Intrauterine retardation	-1.17337	-0.521188	0.604107	0.536623	-0.0375186
Cardiac fibrosis	-0.537931	0.0606474	0.317836	0.857349	1.52242
Neurogenic muscle atrophy, especially in the lower limbs	0.925722	0.80743	2.00561	0.239444	-0.193796
Distal sensory impairment	0.188947	0.557724	2.66581	0.404093	0.505194
Generalized hypotonia	-1.39724	0.0290535	3.14647	1.47425	2.21244
Decreased motor nerve conduction velocity	-0.460357	-0.646376	1.2569	0.301722	1.07091
Distal limb muscle weakness due to peripheral neuropathy	0.682842	-1.00827	1.16618	-0.138181	0.504319
Cognitive delay	-0.903918	0.441765	2.76597	1.986	2.0754
Foot dorsiflexor weakness	1.16771	0.50645	1.12435	0.202019	0.809922
Pediatric failure to thrive	0.774469	1.03374	3.19311	3.23551	2.25658
Mitochondrial cardiomyopathy	-0.208506	1.63826	0.456087	0.0200087	1.34223
Intellectual Disability	-0.456211	3.39502	6.50769	4.24519	2.98032
Choreatic disease	0.977919	-1.0822	1.20739	0.574626	-1.58756
Supratentorial atrophy	0.618384	1.58336	0.857609	1.64392	0.17513
Mental and motor retardation	-1.09794	0.324335	2.36909	1.70744	2.1587
CNS hypomyelination	-0.183034	-0.0177887	-0.921322	0.779566	1.40856
Undergrowth	1.12644	1.12979	3.13164	3.25417	2.22752
CNS disorder	0.886324	0.283548	1.29762	1.41772	2.99934
Hemophilia B	-3.33521	1.5636	0.606736	1.164	1.46282
Muscular Dystrophy, Duchenne	-0.570045	2.00892	2.53769	0.698291	2.06112
Fanconi Anemia	-3.68833	0.51864	-0.34468	1.82385	3.97185
Glaucoma	0.99869	6.74574	6.03619	1.19859	4.75223
Chronic granulomatous disease	-1.07276	1.47498	0.421158	2.0881	1.41677
Hemophilia A	-1.86343	0.606511	0.817001	-0.306673	1.87399
Herpes Simplex Infections	-3.04298	0.698869	2.27833	3.31781	2.34899
Homocystinuria	0.373549	3.16536	2.7394	2.92918	1.43904
Late-Infantile Neuronal Ceroid Lipfuscinosis	-0.212151	0.481338	0.427988	-0.837847	1.14312
Myeloid Leukemia, Chronic	-3.75793	0.581933	0.243955	2.62221	3.71063
Mucopolysaccharidoses	1.04783	0.757488	0.939809	1.0261	1.19771
nervous system disorder	0.086791	-0.382059	3.30732	-0.352766	2.39802
Neuralgia	0.120703	2.14381	1.78854	0.398464	1.50388
Retinitis Pigmentosa	0.164892	3.89475	4.79097	1.59147	3.09071
Sandhoff Disease	-1.75494	0.769923	1.5172	-1.88646	-1.28883
Teratoma	-1.30866	-0.804019	1.03227	-0.389939	1.80342
Citrullinemia	1.71602	0.333574	0.724127	-0.186163	-1.06894
Ornithine carbamoyltransferase deficiency	0.772058	2.06955	1.11733	-1.61788	-1.00963
Impaired glucose tolerance	0.508061	1.12917	3.15011	-0.490911	2.49305
Mastitis-metritis-agalactia syndrome	-0.834986	1.18901	1.0572	0.543084	2.16531
Arrhythmogenic Right Ventricular Dysplasia	1.25408	1.77878	0.471622	0.893189	0.915502
Hemophilia, NOS	-0.258897	0.238049	-0.0419903	-2.22451	1.32635
Muscular Dystrophies, Limb-Girdle	3.44816	0.0999589	1.35312	1.05153	1.77425
Myxoid cyst	0.586397	1.48417	4.23226	0.666314	2.6459
IMMUNE SUPPRESSION	-4.64897	0.118634	-0.104166	0.321484	1.03813
Granulomatous Disease, Chronic, X-Linked	-0.756509	0.366612	0.414246	1.40271	0.58715
Alpha-Sarcoglycanopathies	1.46541	-1.15238	-0.664231	1.94352	-1.22232
FANCONI ANEMIA, COMPLEMENTATION GROUP A (disorder)	-2.98316	0.814287	0.203394	2.59337	4.63457
Amnesia	-1.11396	-0.962421	0.10714	0.484067	-0.00895895
Autistic Disorder	-1.03264	2.50329	3.61841	0.945235	2.83988
Gastroesophageal reflux disease	-1.07059	-0.536973	0.633144	0.145407	-0.268414
Heroin Dependence	1.09304	2.44937	3.31801	1.3904	2.27955
Ischemia	-2.19284	-0.502801	1.51187	-0.287845	2.58715
Jacksonian Seizure	1.40178	1.42252	1.54277	-0.900422	1.9822
Lethargy	2.31356	1.62655	3.52839	1.8929	2.99268
Leukodystrophy	-0.928984	1.41092	1.32779	2.04037	1.51434
Flaccid Muscle Tone	1.67684	-1.71014	-0.0138775	-0.0781028	0.140947
Muscle hypotonia	-0.308298	0.360192	0.618769	0.454734	1.43496
Psychomotor Disorders	0.766411	-1.20259	0.639279	2.48653	-0.589519
Reflex, Abnormal	-0.954038	-1.12458	0.74089	2.88817	0.381451
Seizures	-0.886765	2.43955	4.80495	3.09623	4.8441
Status Epilepticus	-2.75393	1.08977	2.07982	0.367386	1.30951
Complex partial seizures	0.547489	1.11335	1.64833	-1.40924	1.51775
Reflex, Corneal, Decreased	-0.954038	-1.12458	0.74089	2.88817	0.381451
Hyporeflexia	-0.954038	-1.12458	0.74089	2.88817	0.381451
Hyperreflexia	-0.747744	0.116418	0.910065	1.11987	0.77848
Agenesis of corpus callosum	-2.67044	-0.297887	1.72145	0.693254	1.29464
Generalized seizures	0.358701	1.26825	1.43237	-0.97964	1.35234
Seizures, Clonic	1.40178	1.42252	1.54277	-0.900422	1.9822
Reflex, Gag, Absent	-0.954038	-1.12458	0.74089	2.88817	0.381451
Tall stature	0.198085	-0.343617	1.00767	-1.24755	0.162621
Cerebellar Hypoplasia	-0.30331	0.356639	0.196148	-0.990523	-0.220818
Visual seizure	0.129671	2.14327	1.1706	0.39759	2.53796
Tonic Seizures	1.22198	1.50192	1.60121	-0.795021	1.8466
Epileptic drop attack	0.599874	0.920024	1.19001	-0.717052	1.78536
Hoffman's Reflex	-0.954038	-1.12458	0.74089	2.88817	0.381451
Reflex, Pendular	-0.954038	-1.12458	0.74089	2.88817	0.381451
Reflex, Corneal, Absent	-0.954038	-1.12458	0.74089	2.88817	0.381451
Gamma aminobutyric acid transaminase deficiency	2.13582	1.24834	0.761222	4.85117	2.82891
Seizures, Somatosensory	1.40178	1.42252	1.54277	-0.900422	1.9822
Seizures, Auditory	1.40178	1.42252	1.54277	-0.900422	1.9822
Olfactory seizure	1.40178	1.42252	1.54277	-0.900422	1.9822
Gustatory seizure	1.40178	1.42252	1.54277	-0.900422	1.9822
Vertiginous seizure	1.40178	1.42252	1.54277	-0.900422	1.9822
Downward slant of palpebral fissure	-1.69608	-0.948669	-0.489318	-0.421549	-0.0238328
Floppy Muscles	0.879381	-1.14481	0.00622602	0.217725	0.898328
Muscle Tone Atonic	0.879381	-1.14481	0.00622602	0.217725	0.898328
Tonic - clonic seizures	-0.567252	1.035	2.31056	-0.594066	1.59469
Reflex, Acoustic, Abnormal	-0.954038	-1.12458	0.74089	2.88817	0.381451
Mood Disorders	0.0938625	1.42331	3.43725	0.954464	3.13395
Reflex, Ankle, Absent	-0.618271	-0.188763	-1.2371	1.54617	-0.857561
Reflex, Triceps, Absent	-0.954038	-1.12458	0.74089	2.88817	0.381451
Reflex, Biceps, Absent	-0.954038	-1.12458	0.74089	2.88817	0.381451
Reflex, Anal, Absent	-0.954038	-1.12458	0.74089	2.88817	0.381451
Psychomotor Impairment	0.914346	-1.2186	-0.190477	2.3631	-0.947938
Abnormal Deep Tendon Reflex	-0.954038	-1.12458	0.74089	2.88817	0.381451
Non-epileptic convulsion	1.40178	1.42252	1.54277	-0.900422	1.9822
Single Seizure	1.40178	1.42252	1.54277	-0.900422	1.9822
Atonic Absence Seizures	1.40178	1.42252	1.54277	-0.900422	1.9822
Unilateral Hypotonia	0.879381	-1.14481	0.00622602	0.217725	0.898328
Developmental Psychomotor Disorders	0.766411	-1.20259	0.639279	2.48653	-0.589519
Bulbocavernosus Reflex, Decreased	-0.954038	-1.12458	0.74089	2.88817	0.381451
Bulbocavernousus Reflex Absent	-0.954038	-1.12458	0.74089	2.88817	0.381451
Palmo-Mental Reflex	-0.954038	-1.12458	0.74089	2.88817	0.381451
Reflex, Anal, Decreased	-0.954038	-1.12458	0.74089	2.88817	0.381451
Reflex, Ankle, Abnormal	-0.954038	-1.12458	0.74089	2.88817	0.381451
Reflex, Ankle, Decreased	-0.954038	-1.12458	0.74089	2.88817	0.381451
Reflex, Biceps, Abnormal	-0.954038	-1.12458	0.74089	2.88817	0.381451
Reflex, Biceps, Decreased	-0.954038	-1.12458	0.74089	2.88817	0.381451
Reflex, Gag, Decreased	-0.954038	-1.12458	0.74089	2.88817	0.381451
Reflex, Knee, Abnormal	-0.954038	-1.12458	0.74089	2.88817	0.381451
Reflex, Knee, Decreased	-0.954038	-1.12458	0.74089	2.88817	0.381451
Reflex, Moro, Asymmetric	-0.954038	-1.12458	0.74089	2.88817	0.381451
Reflex, Triceps, Abnormal	-0.954038	-1.12458	0.74089	2.88817	0.381451
Reflex, Triceps, Decreased	-0.954038	-1.12458	0.74089	2.88817	0.381451
Convulsive Seizures	1.08289	1.90123	1.6236	-0.713541	1.91778
Seizures, Focal	0.459009	0.21091	1.44065	-1.26113	1.41364
Seizures, Sensory	1.40178	1.42252	1.54277	-0.900422	1.9822
Mitochondrial Diseases	2.06364	2.09837	3.4076	3.99391	2.74233
Calcification of coronary artery	1.52029	6.81113	4.90679	0.51308	3.13801
Severe muscular hypotonia	1.01668	0.348189	1.82087	-0.510463	0.545416
Death in childhood	0.415546	-0.207065	0.340821	1.61562	0.469186
Posterior fossa cyst	-0.200761	1.03049	-0.151531	-0.266985	1.21463
PARKINSON DISEASE 2, AUTOSOMAL RECESSIVE JUVENILE	-1.01132	1.35202	2.08735	1.02486	5.04202
Neonatal Hypotonia	1.21046	-1.36913	2.10562	2.71105	0.336815
Retrognathia	1.34005	0.674669	1.38546	1.36473	0.635645
Nonepileptic Seizures	1.40178	1.42252	1.54277	-0.900422	1.9822
Convulsions	0.972262	1.90235	2.02891	-0.409062	2.42021
Absence Seizures	0.962276	1.08938	1.37367	-1.14471	1.96776
Epileptic Seizures	1.19422	1.66774	1.6282	-0.965031	1.77697
Myoclonic Seizures	0.531321	0.911166	1.05568	0.00377117	1.49143
Generalized Absence Seizures	1.40178	1.42252	1.54277	-0.900422	1.9822
Abdominal Pain	-0.944028	1.5647	-0.322142	1.87055	3.09044
Arteriosclerosis	-2.11224	2.42667	2.26399	2.8719	5.15162
Atherosclerosis	-2.14109	2.51143	2.68611	2.91374	4.97312
Bipolar Disorder	0.434925	4.01539	8.23275	3.34369	4.182
Cardiovascular Diseases	-0.759581	1.6582	3.1233	2.92216	2.76911
Cerebral Infarction	-1.96217	1.51358	1.50979	2.7027	4.10626
Primary biliary cirrhosis	0.118211	1.00085	1.51689	1.47902	4.20261
Cholesterol Ester Storage Disease	-0.544252	9.59095	0.387333	-0.694959	10.7999
Cognition Disorders	-0.612145	1.20416	1.73222	0.624868	1.59213
Corneal Opacity	-0.315659	2.22579	0.621369	1.15691	0.227931
Coronary heart disease	0.237858	3.81527	2.94995	3.70676	4.95249
Dermatitis	-3.93381	-0.869816	-0.0361005	1.56447	1.83988
Eclampsia	-2.52247	0.707366	2.20178	0.779352	3.78156
Ectropion	1.62394	-0.84215	0.188156	-0.0813528	1.18569
Fatty Liver	-2.08037	-0.461123	1.3669	-1.74741	1.33447
Fatty Liver, Alcoholic	-1.11615	2.3826	-0.300551	-0.912568	0.18839
Fibrosarcoma	-1.39992	1.81301	1.73376	1.31644	1.51814
Primary angle-closure glaucoma	1.7399	2.72997	1.17714	-0.548218	1.13682
Glycogen Storage Disease Type I	2.07922	2.12785	0.483463	1.65522	1.12945
Gout	-0.896346	0.76895	1.63162	0.0536877	-0.239626
Heart Diseases	-0.0496822	0.834105	2.88913	1.43333	2.03026
Hepatosplenomegaly	-0.169919	-0.578611	-0.766591	-0.957106	2.56067
Hypercholesterolemia	0.761907	1.63302	0.930773	2.3423	0.794029
Hypercholesterolemia, Familial	-0.430157	2.1108	-0.800031	2.37369	1.73724
Hyperinsulinism	0.456362	2.83157	4.19718	1.11498	2.9441
Hyperlipidemia	0.0305508	1.06673	1.09676	1.67135	2.76586
Hyperlipoproteinemias	-0.670034	-0.419445	-0.429185	0.902116	0.698883
Hypertriglyceridemia	1.87206	0.874356	0.601794	1.85546	0.592328
Influenza	-5.62094	1.33217	-0.695333	0.556816	3.7994
Kidney Diseases	-0.266943	2.43559	3.27247	2.70173	3.38859
Lecithin Acyltransferase Deficiency	0.328391	-0.445559	-0.0600167	1.71635	0.832616
Lymphoproliferative Disorders	-3.0695	0.185852	0.10241	0.433148	2.99827
Malaria, Cerebral	0.6585	1.73646	0.740703	-0.0299605	0.418131
Marijuana Abuse	0.312773	2.03079	1.5529	0.437545	0.331907
Mental Retardation	-1.01288	2.22926	3.6942	1.09486	2.12006
Mesothelioma	-1.41147	-0.488169	0.870908	0.572126	4.12728
Metabolic Diseases	0.245928	1.28356	-0.254736	1.2594	2.36502
Myeloproliferative disease	-3.07208	-1.10671	0.598095	1.44685	1.12545
Nephroblastoma	-0.984311	0.182835	0.417525	1.25498	2.13901
Niemann-Pick Diseases	-0.388542	0.747975	0.21089	0.601578	0.675399
Severe mental retardation (I.Q. 20-34)	-1.67005	0.0547279	1.01062	-0.388869	-0.596103
Splenomegaly	-0.592559	-0.00742978	0.661462	2.06092	1.47023
Syringomyelia	-1.68957	-0.603153	-0.698748	2.0195	1.36462
Tangier Disease	0.232015	0.339264	-0.254431	2.46752	0.504007
Thrombocytopenia	-0.628133	2.32215	1.27031	5.21596	2.44942
Low Vision	1.2184	3.69681	3.48861	1.65622	2.82866
Wolman Disease	-0.794527	1.78739	-0.349756	-1.26642	2.54724
Xanthomatosis	1.40788	-0.418182	-0.739139	1.02154	-0.00893434
Antiphospholipid Syndrome	-0.832626	2.45261	-0.311703	1.54187	1.98671
Addictive Behavior	-1.59738	-0.64213	1.21541	0.540182	2.47203
Left Ventricular Hypertrophy	-0.322802	0.351305	3.12946	0.920689	1.02148
Decreased circulating high-density lipoprotein levels	-0.306432	-1.1523	-0.452137	1.61736	0.98338
Hypocholesterolemia	-1.00922	0.14977	0.502101	2.6597	1.8512
Myocardial Ischemia	-2.24037	1.71023	2.12417	2.93054	3.52696
Dry skin	0.0819086	0.706028	1.11089	1.74696	0.669235
Lipid Metabolism Disorders	-0.255634	-0.208343	0.0345712	0.237459	0.36016
Atherosclerosis of aorta	-0.0532295	0.284676	-0.81889	1.27121	1.27624
Hemoglobin low	1.07139	0.540439	0.410192	3.75013	2.52699
Malnutrition	-0.601926	0.964509	1.30722	0.482568	2.53436
Aortic Aneurysm, Abdominal	-2.52997	-1.7536	0.806422	2.51755	1.84201
Smith-Lemli-Opitz Syndrome	0.512277	0.932583	-0.324009	-1.08585	0.206357
Hepatoblastoma	-0.386335	0.22871	1.83365	1.55646	2.54815
Metastatic malignant neoplasm to brain	-2.47943	-0.458187	-1.16381	1.54686	2.24073
Niemann-Pick Disease, Type C	-0.884136	-0.699943	0.537447	0.892589	1.64486
Dystrophia unguium	1.48735	-0.331767	-0.845453	1.23526	0.897955
Abdominal discomfort	-1.47052	1.31279	-0.837713	1.50096	3.06359
Memory impairment	-0.477291	-0.644901	3.35056	-0.19587	1.40722
Coronary Stenosis	-0.97093	0.333892	-1.87055	0.47113	1.15101
Dyslipidemias	1.51198	1.0669	0.728059	1.50351	2.41394
Xerosis	0.307384	1.11719	0.80008	1.40635	0.710519
Coinfection	-0.993251	0.453678	-0.899275	0.807347	2.53771
Rhinovirus infection	-1.95984	0.0734074	0.21785	-0.706805	1.67899
Xanthoma	1.25294	0.431383	0.21423	2.469	0.272188
Glaucoma, Primary Open Angle	2.57628	3.05818	4.40386	2.8455	4.24737
Apolipoprotein A-I deficiency	0.17039	-0.272862	-0.582073	1.48496	0.000644489
Blurred vision	-0.0839095	0.908986	0.707152	3.60999	1.09912
Disseminated Malignant Neoplasm	-1.33985	0.827633	-0.152481	1.99831	0.655377
Respiratory syncytial virus (RSV) infection in conditions classified elsewhere and of unspecified site	-2.12236	0.270594	0.571765	1.99329	3.58201
Hemiplegia/hemiparesis	-1.1351	-0.0325915	0.375701	-0.244989	0.235922
High density lipoprotein measurement	0.351615	2.38585	2.98179	2.08704	2.96683
Non-alcoholic Fatty Liver Disease	0.258347	1.79187	2.41578	0.141495	0.968103
Primary antiphospholipid syndrome	-1.60799	0.794134	0.923472	0.802593	0.46623
Corneal stromal opacities	0.11499	0.446381	0.654129	-0.294308	1.81942
Serum triglycerides raised	1.93005	-0.0302148	0.870507	-0.58894	0.54041
Hypoalphalipoproteinemias	-0.513409	-0.438992	-0.483577	2.36284	1.1872
Electromyogram abnormal	2.0632	-0.146513	-0.139699	0.0982458	-0.111088
Lymphadenopathy	-1.81821	0.595972	0.415362	0.705974	-0.0204629
Clouding of corneal stroma	-0.534645	1.70348	0.248549	0.886988	-0.15079
Lipids measurement	0.377412	0.0570366	-0.774646	-0.898422	-0.59473
Metabolic Syndrome X	-0.724715	0.700613	2.19361	1.06611	3.98032
Carotid Atherosclerosis	1.12513	1.49029	0.932123	0.841993	2.55088
Osteosarcoma of bone	-0.553427	0.530177	2.22463	2.56881	4.4978
Hashimoto Disease	-1.57877	1.3055	1.30049	3.87037	2.77341
Gastrointestinal pain	-1.31597	1.42854	-0.779168	1.50369	3.03196
Decreased tendon reflex	1.46191	0.828642	2.74311	0.378727	1.38923
Hyperlipoproteinemia Type IIa	0.0524386	0.671765	-0.536402	1.8374	1.74441
Memory Loss	-1.1004	-2.08317	1.3707	-0.269252	-0.0654173
Endothelial dysfunction	-1.70202	0.848617	1.99057	2.40238	3.17036
Peripheral demyelination	1.65501	0.613155	2.6128	1.25408	1.09415
Vascular inflammations	-0.88398	0.403199	1.75919	1.44374	1.20216
Genetic Diseases, Inborn	-0.476853	0.906398	0.910472	0.242374	1.14386
Drusen	-0.122709	1.56107	1.89656	0.279394	2.49071
Mild cognitive disorder	1.31166	1.18244	2.69244	0.496223	2.82456
Metastasis from malignant tumor of prostate	-1.65668	0.77429	1.59659	1.85217	2.00383
Chronic myeloproliferative disorder	-1.75391	-1.08717	-0.117176	1.73876	1.24113
alpha^+^ Thalassemia	0.866428	-0.554301	-0.107379	-1.12431	1.46932
Tumor-Associated Vasculature	-0.0712558	-0.39752	-0.848577	0.493139	0.648882
Geographic Atrophy	-1.39349	0.0661203	0.16383	1.31093	0.891683
Atherogenesis	-1.19425	0.301101	-1.87055	1.89759	1.7031
Hyperlipoproteinemia Type IIb	0.833457	0.86143	-0.623794	2.10931	-1.16584
Hypoalphalipoproteinemia, Familial	0.907226	-0.390359	-0.747044	0.945606	0.660115
Nail dysplasia	1.48128	0.384017	-0.572596	0.28458	1.18932
Facial diplegia	-0.161518	-1.5763	0.534543	-0.0971623	1.71879
Impaired pain sensation	-0.905033	-1.15347	0.24649	-0.708909	-0.280869
Distal amyotrophy	1.64164	0.0712502	1.22954	0.12261	0.393706
Accelerated atherosclerosis	3.90825	2.37544	-0.927467	1.83929	3.23085
Cloudy cornea	0.11499	0.446381	0.654129	-0.294308	1.81942
Chronic noninfectious lymphadenopathy	-0.744257	1.92978	-0.59457	-2.34104	3.59781
Progressive peripheral neuropathy	0.599135	0.497866	0.327389	1.50196	0.0327368
ATRICHIA WITH PAPULAR LESIONS	-0.859656	-0.954104	-0.163394	0.514966	1.24616
PITUITARY ADENOMA PREDISPOSITION (disorder)	0.846621	-0.303258	-0.456406	1.28713	1.63282
Premature coronary artery disease	1.3701	0.478206	-0.576162	2.21061	0.739565
exudative macular degeneration	-1.2466	0.273193	0.528787	1.46899	1.71582
Allergic rhinitis (disorder)	-1.29066	2.25039	1.06113	2.41324	3.07592
Extramedullary Hematopoiesis (disorder)	-1.53735	-0.757636	0.363687	0.383915	-0.51505
Steatohepatitis	-1.32823	0.427421	0.950027	-0.517493	1.80334
Nasopharyngeal carcinoma	-1.28448	0.407213	3.57895	1.97482	3.50404
Familial HDL deficiency	1.3721	0.564085	-0.812019	3.08187	0.738094
High density lipoprotein deficiency	0.17039	-0.272862	-0.582073	1.48496	0.000644489
LOW DENSITY LIPOPROTEIN CHOLESTEROL LEVEL QUANTITATIVE TRAIT LOCUS 2	1.10676	1.42758	0.0598963	0.736279	0.396501
Juvenile arthritis	-0.743761	0.606592	1.40359	2.02782	2.30533
response to statin	2.47645	0.488138	-0.0411399	-0.155505	1.22585
Placental Malformation	1.96064	2.22074	-0.358008	0.260549	0.490129
Visual Impairment	0.848666	3.83934	3.23108	1.88804	2.37253
Neutrophilia (disorder)	-2.49361	-0.240828	-1.53703	0.474459	2.45846
Hdl Deficiency, Type 2	-0.966009	-0.676554	0.64527	0.966502	1.84291
Pneumonitis	-3.01411	-0.304287	-1.03333	2.21958	2.19436
Juvenile rheumatoid arthritis	-2.06489	1.64849	1.16835	0.755177	3.26227
Impaired temperature sensation	2.67096	2.00786	4.11303	3.86109	0.282515
Abnormality of the liver	0.516534	1.32448	1.09933	2.48071	0.550297
Physical Activity Measurement	1.84147	0.852195	1.6394	-1.0536	1.21962
Accelerated plaque build-up in arteries	3.90825	2.37544	-0.927467	1.83929	3.23085
Small cell carcinoma of lung	-1.55873	1.5128	1.87499	2.84748	2.04324
Malignant neoplasm of brain	-0.225918	0.491559	0.253427	1.61873	2.57525
Precursor T-Cell Lymphoblastic Leukemia-Lymphoma	-2.19669	-2.11954	0.49579	1.02802	1.86207
Low grade glioma	-0.633872	1.02253	1.15427	0.984434	0.256387
Apnea	0.84476	0.789647	0.264984	4.26599	3.31459
Bronchiectasis	-2.39057	-1.47125	0.833388	0.475983	0.998655
Bronchopulmonary Dysplasia	-0.740962	1.00664	1.03571	2.12948	2.64
Clubbed Fingers	1.3373	-0.538764	-0.581789	0.27026	-0.916728
Coughing	0.134166	1.02275	-0.403389	-0.756771	2.14511
Dyspnea	1.50766	0.989412	0.847768	3.7168	2.47066
Pathological accumulation of air in tissues	-4.45566	0.7305	0.338231	-0.15716	2.73766
Heartburn	-0.989177	-0.568466	0.624784	-0.555981	-2.05441
Hyaline Membrane Disease	0.39978	-0.00322639	-1.26581	1.68235	1.30879
Pulmonary Hypertension	-0.33691	0.491258	0.768516	2.94421	2.20511
Ichthyoses	1.30353	1.86346	1.71226	1.39906	1.54897
Congenital ichthyosis	1.00021	1.9256	2.18921	0.870234	1.00357
Leishmaniasis, Cutaneous	-2.94773	0.204256	-1.63664	1.14445	1.41899
Persistent Fetal Circulation Syndrome	0.499691	-1.41596	0.0565015	-1.34484	0.17412
Pneumonia	-5.16743	1.23224	-0.876534	2.7461	2.52455
Pseudoxanthoma Elasticum	1.05234	-0.0571764	-0.22165	2.37559	2.05194
Pulmonary Alveolar Proteinosis	-2.07915	-0.453994	-1.83651	3.85356	0.898856
Pulmonary Fibrosis	-2.03731	1.43378	-0.314383	2.76639	4.43635
Rales	0.569301	0.346947	-0.166258	0.22604	0.845252
Respiration Disorders	-0.692951	-0.105516	0.0249979	0.297184	0.279147
Respiratory Distress Syndrome, Newborn	-0.203097	-0.376093	0.537762	1.87187	1.11834
Respiratory Distress Syndrome, Adult	-1.59385	2.19043	0.415829	1.93627	2.90881
Respiratory Tract Diseases	0.0336162	-0.0395542	-0.658867	0.584007	1.72001
Hamman-Rich syndrome	-2.35907	0.390222	0.134779	2.66794	1.97157
Pneumonia, Interstitial	-0.570764	-2.32714	0.000738413	0.785886	-0.326873
Lung Diseases, Interstitial	-2.42868	-0.309379	-0.507836	0.661055	1.36041
Childhood Acute Myeloid Leukemia	-1.54816	-0.188049	-1.0854	-0.15973	1.02718
Dyspnea on exertion	-0.23632	0.981305	-0.794313	1.25117	1.59312
Tachypnea	0.413938	2.7874	1.84081	0.596425	1.90746
Desquamative interstitial pneumonia	0.857608	0.530117	0.204767	1.28861	1.77204
Honeycomb lung	0.0270207	-0.100324	-0.597521	0.507041	0.477096
Respiratory distress	0.424101	0.887511	0.895866	1.34429	2.14755
RR interval	-1.32671	-1.19233	-1.777	-0.912139	0.479651
Neonatal respiratory failure	1.65994	0.783856	0.209483	0.543902	-0.0324593
Chronic interstitial lung disease	0.823631	0.877432	-0.267183	1.10318	0.301539
Respiratory Distress Syndrome	0.869989	0.214436	1.35418	2.40414	0.639799
Respiratory Failure	2.63151	0.298749	1.83168	3.24123	3.20034
Idiopathic Pulmonary Fibrosis	-0.123022	0.567336	1.57529	1.8919	1.66982
Lamellar ichthyosis, type 2	-2.71629	0.953695	0.800981	1.60829	0.16843
Abnormality of the cornea	0.884473	0.0664534	0.93895	-1.59793	0.762946
Cataract microcornea syndrome	0.887312	1.09064	1.61822	2.1654	1.83013
Neuroendocrine cell hyperplasia of infancy	0.0635603	1.4073	0.488073	2.09282	-0.520664
Multiple Chronic Conditions	-1.01204	1.49287	1.00947	1.71573	2.13441
Interstitial lung fibrosis	-0.0470214	1.61974	1.45529	1.937	1.64428
Acid reflux	-0.680216	-1.38274	0.506313	-0.266444	-2.1168
Ground-glass opacification on pulmonary HRCT	0.0270207	-0.100324	-0.597521	0.507041	0.477096
Reticular pattern on pulmonary HRCT	0.0270207	-0.100324	-0.597521	0.507041	0.477096
Sideroblastic anemia	1.89688	-0.999439	0.526946	-0.228105	1.00912
Clonus	-0.441112	-0.653951	1.91509	-0.495437	-1.72086
Cytopenia	-1.9871	0.280737	-0.233346	2.51617	1.41764
Dysarthria	-1.46361	-0.45874	2.11776	0.218732	-0.659953
Movement Disorders	-0.26065	-0.29251	1.5294	1.1866	-0.438494
Babinski Reflex	-0.150042	-1.10507	1.792	-0.0397915	0.704157
Speech Disorders	-0.43632	-1.48954	-0.968531	-1.23204	-0.246825
Chagas Disease	-1.73752	0.920739	0.322423	1.72903	2.07528
Congenital anemia	-1.9871	0.280737	-0.233346	2.51617	1.41764
Hereditary sideroblastic anemia	0.618995	-1.36807	0.965943	0.462167	-1.09079
Cerebellar Dysmetria	-0.59288	-1.28108	-0.471645	-1.39908	-1.35591
Action Tremor	-0.346785	-2.53892	1.04646	-1.92187	-0.194153
Dysdiadochokinesis	1.07076	-0.189336	-0.662606	-1.22978	-1.33608
Ataxia, Sensory	-0.83754	-1.15939	-0.663266	-0.631752	-0.629065
Microcytic hypochromic anemia (disorder)	0.754309	-0.0997885	0.629872	-0.441565	-1.42789
Ataxia, Motor	-0.884144	-1.69791	-1.31397	-2.11876	-1.3524
Iron Overload	0.393388	-0.325948	1.17766	0.0442811	2.32537
Ataxia, Truncal	1.15166	-0.512953	0.674487	-1.81881	-1.14087
Abnormal coordination	0.407423	-0.326578	0.283579	-2.07514	-1.35811
Ataxia, Appendicular	0.423743	-0.578502	1.10209	-1.55295	-1.70692
Tremor, Rubral	-0.884144	-1.69791	-1.31397	-2.11876	-1.3524
Congenital cerebellar ataxia	1.44498	-0.209846	0.458231	-0.421089	0.162665
Nonprogressive cerebellar ataxia	1.15737	0.446452	1.75757	-7.40735	-0.518547
Terminal tremor	-0.642408	-1.56569	1.24168	-1.15887	0.113294
Abnormality of metabolism/homeostasis	0.335328	-0.581335	1.10059	0.746733	1.45426
Graves Disease	-2.63198	2.18305	1.75394	3.01666	2.09206
Hypersensitivity	-1.23505	2.55941	0.677122	2.54007	1.52252
Immune System Diseases	-2.17979	0.864855	1.6594	1.37485	1.86063
Lobar Pneumonia	-2.38477	-0.0122786	-0.616275	0.129675	1.51783
Disease Exacerbation	-1.21304	0.530249	-0.448852	-0.45749	0.891161
Thyroid associated opthalmopathies	-3.10824	1.34594	-0.0206833	-0.104499	2.26056
Experimental Lung Inflammation	-2.54029	-0.100105	-0.205157	1.04854	1.10584
Allergic Reaction	-1.96684	1.78588	0.443855	1.66229	1.69917
Brain Diseases	-0.865489	-0.415641	0.34766	2.41829	1.41585
Choroid Diseases	0.734778	1.06137	1.30089	1.88792	0.586559
Cleft Palate	0.0940937	0.275493	1.43033	1.55443	1.82644
Color vision defect	-0.0881441	3.12175	1.77293	1.00423	1.10385
Disorder of eye	0.576126	2.132	3.15642	1.21776	1.79586
Gonorrhea	-0.697195	1.32634	0.93265	0.769106	1.35007
Hamartoma	-0.575642	-0.454451	0.915886	-0.357303	1.95387
Conductive hearing loss	0.178592	1.88188	1.73634	0.359813	1.68665
Herpes NOS	-1.36594	0.433767	0.809891	0.0603639	2.19325
Hyperglycemia	-0.18643	1.52546	3.70513	1.35915	3.5304
Hypogonadism	1.61376	2.63534	3.70537	1.04329	2.74932
Macular degeneration	0.381594	1.66466	0.21061	0.658936	0.61562
Muscular Dystrophy	2.10781	2.05921	1.51426	0.366769	1.11619
Night Blindness	1.49009	3.93519	4.7985	1.70848	1.06017
Ophthalmoplegia	0.607233	2.53668	2.00173	1.90956	2.05449
Optic Atrophy	-0.772999	2.67237	3.18204	1.21298	2.41518
Toxoplasmosis, Congenital	0.264553	3.10595	2.02872	0.837366	2.45355
Tuberous Sclerosis	-1.6611	-0.732021	1.41004	1.15104	3.53185
Photophobia	0.486573	4.009	3.0029	0.198946	2.04693
Cataract	0.50836	2.43966	4.75612	1.68753	4.24145
Scotoma, Central	0.12472	2.16531	2.31563	2.58861	1.57426
Hereditary retinal dystrophy	2.19826	3.9684	4.85378	0.922774	2.53956
Adrenoleukodystrophy	-0.895614	1.29452	1.53721	-0.104704	2.20408
Cystadenocarcinoma, Serous	-0.642518	-0.417211	0.641449	-0.365792	1.72241
gliosarcoma	-1.04339	0.933896	1.00535	1.44527	2.54844
Abnormal color vision	-0.304149	3.46331	1.39284	0.989179	0.819786
Reduced visual acuity	2.10894	4.86056	2.4666	1.02271	2.21071
Visual field constriction	0.243879	4.6511	3.32606	3.44407	0.712149
Retinal damage	-1.31931	-0.346154	0.478352	-1.11193	-1.6808
Harlequin Fetus	-0.957177	0.127314	1.59722	-1.6448	2.98811
Microdontia (disorder)	0.198534	1.82115	0.643791	1.17787	1.8481
Neurocutaneous Syndromes	-0.245409	0.282552	-0.00468054	-0.874808	0.35476
Congenital anomaly of testis	0.181371	4.60198	3.22895	1.07311	2.43471
Congenital hypoplasia of penis	0.198625	2.58945	1.97868	1.80954	2.35964
Stargardt's disease	0.157662	3.65456	1.25261	1.03694	-0.148507
Blindness, Legal	0.617832	4.73186	3.86556	0.892363	3.0225
Congenital infectious disease	0.889182	0.840913	-0.345701	1.7364	1.90012
Superficial ulcer	-1.2111	1.44769	2.82408	3.15865	1.59729
Hereditary macular dystrophy	0.324232	1.65551	1.58646	1.16649	1.37981
Autosomal recessive retinitis pigmentosa	2.65219	5.37614	4.93884	1.02419	4.08254
Leber Congenital Amaurosis	1.18961	2.9017	3.33763	2.38031	1.09989
Night blindness, congenital stationary	2.6274	1.05912	2.59069	0.53669	0.0637976
Hematologic Neoplasms	-4.5266	0.437022	-0.27885	1.77128	2.36019
Low intelligence	-1.12354	2.56563	2.90769	1.07654	1.57712
Blindness	0.551083	4.86606	3.94131	0.793112	2.76405
Electroretinogram abnormal	1.22934	4.40794	4.36246	1.31623	2.73594
Atrophic retina	1.10308	2.63654	2.02005	0.532675	0.660491
Abnormal visual evoked potential	0.753997	-1.23266	2.22661	-0.0441785	0.882382
Pallor of optic disc	1.25831	0.920225	3.00427	0.226322	2.18904
Cone dystrophy	0.841581	1.55057	1.01344	0.0401939	0.695138
Macular dystrophy	0.407022	1.34831	1.82337	0.9773	1.90281
North Carolina macular dystrophy	-0.328121	-0.300307	2.84902	1.66897	-0.461693
Chloroquine retinopathy	1.73927	0.859772	1.51432	0.97117	-0.680985
Disorder of macula of retina	0.465416	1.76632	2.1397	-0.8964	0.666721
Retinal Dystrophies	2.59857	5.34312	5.48813	1.00041	2.54858
Cholesterol gallstones	2.18708	1.7421	1.02675	1.88576	0.379983
Retinal toxicity	4.10039	11.4869	-0.046696	4.39545	2.1004
Optic Atrophy, Hereditary, Leber	1.01987	2.24111	2.45994	2.11332	1.22474
Mental deficiency	-1.65701	2.04933	3.07389	1.22922	1.58057
Cholecystolithiasis	2.59139	2.36241	1.6478	1.6811	0.917813
Degenerative disorder	0.827556	2.26169	2.51826	0.408255	1.21305
Hereditary Malignant Neoplasm	-1.64028	-0.586615	-1.34379	0.0204118	1.17733
Lens Opacities	0.688726	2.63989	4.91561	1.23586	3.30248
Retinal pigment epithelium atrophy	-0.563377	0.944377	0.0457157	-0.181753	-0.107616
Retinal pigment epithelial abnormality	-0.650799	5.97941	4.82095	1.97569	2.18924
Extensively Drug-Resistant Tuberculosis	0.662016	1.40965	1.02623	0.207635	1.87313
Bone spicule pigmentation of the retina	0.105189	1.89011	1.67353	3.56169	1.74509
Macular pigmentary changes	2.71773	1.44161	1.85814	1.14491	1.15166
Cleft palate, isolated	-0.944496	-1.07648	0.944059	1.28564	2.12627
Stargardt disease 3	0.466247	3.78311	1.14979	1.53397	1.05817
Broad flat nasal bridge	-0.642843	0.377006	1.43304	1.56331	2.12568
Anteverted nostril	-1.81191	-0.107847	2.19876	1.06284	0.286124
Retinal pigment epithelial atrophy	0.261327	2.98261	1.77885	0.495569	1.69946
Poor school performance	-1.28271	2.47376	2.68419	0.941169	1.72007
Paroxysmal involuntary eye movements	-0.394086	2.41326	1.30498	0.451217	0.123519
USHER SYNDROME, TYPE IB (disorder)	4.37874	1.82055	0.435632	0.496216	1.75809
Nasal bridge wide	-0.717649	0.307776	1.37303	1.54663	2.08048
STARGARDT DISEASE 1 (disorder)	0.803205	3.3035	1.08062	0.506123	0.722292
Retinal pigment epithelial mottling	1.26487	3.51679	1.14212	4.30109	-1.04812
Retinal Dystrophy, Early Onset Severe	1.34457	3.13018	1.61651	0.924243	0.231921
CONE-ROD DYSTROPHY 3 (disorder)	0.963061	0.880858	2.42668	10.4108	1.04344
Abnormality of retinal pigmentation	-0.650799	5.97941	4.82095	1.97569	2.18924
Stargardt disease 4	-0.0637506	1.58072	0.700891	14.334	-0.279002
Photoreceptor degeneration	0.0740149	3.42396	3.86646	-0.613045	1.95387
Uranostaphyloschisis	1.49271	1.21711	1.58568	1.36076	3.08974
Attenuation of retinal blood vessels	1.5173	1.41731	1.94253	1.18583	1.83443
Retinal thinning	0.294518	2.90266	1.30283	4.48445	0.388714
Color vision defect, severe	-0.304149	3.46331	1.39284	0.989179	0.819786
Unspecified visual loss	2.01714	2.19938	2.75659	0.185464	3.38727
Abnormal vision	0.647159	0.65325	2.19599	-0.537167	1.9537
Infection	-4.67188	0.736265	-1.12904	2.05733	1.13121
Dull intelligence	-1.12354	2.56563	2.90769	1.07654	1.57712
Difficulties with night vision	1.50212	3.93534	4.46099	1.64389	1.73078
Photodysphoria	0.559892	4.08868	3.23868	0.0340392	2.13948
Retinitis pigmentosa inversa	1.33931	2.87813	3.90065	1.03621	-0.698334
Atypical scarring of skin	0.396831	4.7256	2.71239	1.58934	1.80262
Aplasia/Hypoplasia of the macula	-0.1327	1.72042	1.75875	0.597212	-0.355198
Abnormality of the retinal vasculature	0.354191	4.46972	3.2389	1.32936	2.3225
Abnormality of macular pigmentation	2.71773	1.44161	1.85814	1.14491	1.15166
Progressive night blindness	0.150081	4.6461	3.33708	1.10636	2.31806
Abnormality of the choroid	0.505893	2.49548	1.21307	2.67266	1.18102
Abnormality of the fovea	0.448569	3.58185	1.31878	2.55178	0.680312
Chorioretinal atrophy	-0.24703	1.67844	3.72458	0.749323	1.28969
Yellow/white lesions of the macula	-0.174953	2.88383	1.07651	3.27573	0.0338565
Cone-Rod Dystrophies	0.98392	2.4478	2.375	0.298777	-0.146582
Loss in color vision	-0.304149	3.46331	1.39284	0.989179	0.819786
Blind spot located at fixation point	0.12472	2.16531	2.31563	2.58861	1.57426
Juvenile macular degeneration	0.391868	2.51333	0.872234	2.02979	-1.4229
Abetalipoproteinemia	-2.09071	1.19992	1.09395	-0.745161	2.44731
Primary Myelofibrosis	-1.72269	-0.692031	-0.0491785	1.23656	1.40412
Bacterial Infections	-3.75225	1.52854	-0.155821	1.84921	3.39644
Blast Phase	-2.59048	-0.273124	2.41029	-0.764312	0.697262
Bone Diseases, Developmental	-0.0155127	0.280792	0.0799245	-1.93199	-0.538956
Burkitt Lymphoma	-2.579	0.866939	0.913547	0.658317	2.22225
Cerebral Palsy	-0.281101	-0.85664	0.0743975	-0.949147	1.70762
Diarrhea	-1.14453	1.06125	2.9929	3.3545	2.24729
Diphtheria	-1.62002	1.15999	-0.123049	2.35936	-0.140353
Eosinophilia	-2.35475	1.14528	-1.50591	1.06666	1.21646
Failure to Thrive	-0.748334	-0.579274	-0.43622	-1.11605	-0.900779
Fatigue	-0.439454	1.10495	-0.635979	1.12055	2.29765
Fever	-1.78118	-0.425816	-0.796323	2.89312	1.8641
Gastritis	-1.85461	1.76115	0.295611	0.390838	2.70897
Congenital Heart Defects	-0.303788	0.19017	0.485909	1.52212	1.39906
Hematological Disease	-1.53013	-0.313783	0.69774	1.66657	1.02124
Immunologic Deficiency Syndromes	-2.79604	0.361108	1.12972	1.89487	3.22943
Kidney Neoplasm	1.43635	1.42202	1.29688	3.12891	2.76193
Acute Erythroblastic Leukemia	-0.567036	-1.65781	1.21912	0.0779743	2.7536
Lymphoid leukemia	-3.1208	-0.0317044	0.432758	-0.386323	3.02664
Acute Megakaryocytic Leukemias	-0.285198	1.05133	0.222615	1.34888	0.236608
Acute biphenotypic leukemia	-1.1377	-1.2081	0.104672	-0.558395	-0.475788
Leukemia, Myeloid, Accelerated Phase	-0.651746	-1.69236	0.847141	-0.681155	0.316509
Leukemia, Myeloid, Chronic-Phase	-1.54607	-1.45036	0.666727	-0.727293	1.31624
Leukemia, Myelomonocytic, Chronic	-2.13518	-0.121842	0.566922	-0.702586	1.79466
Chronic Neutrophilic Leukemia	-1.59519	1.18272	-1.67263	-0.171666	-0.952062
Precursor B-Cell Lymphoblastic Leukemia-Lymphoma	-0.583235	-0.861702	0.824453	-1.38879	1.24575
Adult T-Cell Lymphoma/Leukemia	-4.04693	0.306056	1.38629	0.0199148	3.11008
Leukocytosis	-0.654718	-1.35657	-0.25816	-0.339857	2.21566
Leukoencephalopathy, Progressive Multifocal	-0.6294	1.2536	1.56306	-0.336178	2.21932
Monosomy	-2.47238	-0.15643	-0.403718	1.3631	2.79498
Myelofibrosis	-0.528977	-0.356014	-0.0497061	0.957233	1.16147
Nail-Patella Syndrome	2.78189	1.55077	1.80063	-2.11241	0.921911
Neoplasms, Experimental	-1.41341	0.0167242	1.97724	0.977598	2.18705
Osteosclerosis	1.18249	-0.152319	0.907089	-0.578426	-0.706886
Other ureteric obstruction	-3.28838	-0.221481	0.376238	0.744629	1.11807
Plasmacytoma	-2.6224	-0.714992	-0.200848	-0.764253	2.29185
Polycythemia	-1.65416	-2.78603	-0.0311752	-1.25861	2.79842
Polycythemia Vera	-1.52602	-0.994856	0.662698	-0.0305873	1.62425
Precancerous Conditions	-0.466063	0.314408	1.98358	2.8413	2.60957
Retroviridae Infections	-2.79249	-1.13294	1.83802	-0.655822	1.60324
Rubella	-1.65049	-0.228845	-0.792432	-0.34372	-1.08367
Sezary Syndrome	-3.82174	-0.983005	-0.0464668	-0.14689	0.00999215
Thrombocythemia, Essential	-1.46164	-2.05395	-1.15309	0.471416	-0.0574062
Thymoma	-4.0197	-1.85495	-0.823321	0.29525	1.61787
Werner Syndrome	-0.78052	-1.6495	0.216617	0.593036	0.945796
Sweet Syndrome	-1.91208	0.926988	-0.0540023	1.69483	2.47056
Severe Combined Immunodeficiency	-2.31516	1.00541	1.79645	1.25028	2.32307
Acute leukemia	-2.13016	-0.742704	1.22635	2.16224	3.25471
Monocytosis	-1.74868	-1.43486	-1.54808	1.16776	0.198399
Congenital musculoskeletal anomalies	-2.20087	2.57047	0.52951	-0.440488	0.897178
Congenital heart disease	-1.08607	0.453416	-0.802875	3.0073	1.1004
Granulocytic Sarcoma	-1.54714	1.63586	-0.0931609	-1.07207	1.0172
Adenocarcinoma, Basal Cell	-3.02739	-0.314876	-1.49895	0.467067	1.82049
Adenocarcinoma, Oxyphilic	-2.65297	-0.389284	-1.35665	0.425162	1.69272
Carcinoma, Cribriform	-2.90032	-0.503949	-1.59938	0.298678	1.69906
Carcinoma, Granular Cell	-2.90032	-0.503949	-1.59938	0.298678	1.69906
Adenocarcinoma, Tubular	-2.88045	-0.220271	-1.55749	0.220258	0.80681
Idiopathic Hypereosinophilic Syndrome	-0.998103	0.595159	0.443537	0.427752	0.899563
Eosinophilic leukemia	-4.07397	1.02267	-0.833678	-0.685476	1.6919
Decrease in appetite	-1.5319	1.20301	0.098786	0.535812	1.03767
Gastrointestinal Stromal Tumors	-0.835173	1.11362	1.88474	1.52636	2.52059
Papillary thyroid carcinoma	-1.29091	0.433039	2.73866	1.84537	3.92104
Parkinsonian Disorders	1.13557	0.715277	2.13773	1.71081	1.44806
Neoplasm, Residual	-1.83481	-0.69143	0.816057	-1.26242	1.77682
Mucosa-Associated Lymphoid Tissue Lymphoma	-2.43443	0.618466	-0.490251	0.55487	1.80755
Carcinoma breast stage IV	-1.4706	-1.27127	1.34084	3.92489	3.54781
Recurrent Childhood Acute Lymphoblastic Leukemia	0.893587	-0.641427	-0.224232	-1.88573	0.219374
relapsing chronic myelogenous leukemia	-0.318339	1.54423	2.58417	-0.334131	-2.60632
Philadelphia chromosome positive chronic myelogenous leukemia	0.176705	-0.0330017	1.31445	1.10398	-0.287566
Philadelphia chromosome negative chronic myelogenous leukemia	0.468356	-0.735197	3.23036	-0.783059	-1.06553
Adult T Acute Lymphoblastic Leukemia	-2.17276	-1.17116	-0.540208	-0.976978	0.849082
Adult B Acute Lymphoblastic Leukemia	-1.17857	-0.409764	-0.479388	-1.65853	0.811749
Adenocarcinoma Of Esophagus	0.731875	1.7809	2.66312	1.23496	2.15033
Acute Undifferentiated Leukemia	-2.24529	-2.07603	-0.472414	0.229743	1.60338
secondary acute myeloid leukemia	-1.93457	-1.14166	-0.691621	-1.43731	0.0126644
Condition, Preneoplastic	0.418877	-0.991857	2.53047	0.264224	2.20911
Frontotemporal dementia	-0.500648	0.191775	2.13338	2.60396	1.34656
Large cell carcinoma of lung	-0.821698	0.58391	0.849201	-0.324292	0.617789
Chronic eosinophilic leukemia	-0.720622	1.38424	0.462799	0.15288	1.63646
Pre B-cell acute lymphoblastic leukemia	-1.0494	-0.230316	0.104108	-2.16305	1.50514
Juvenile Myelomonocytic Leukemia	-2.63633	-1.18446	1.33731	0.260919	0.975853
Hematopoietic Neoplasms	-2.09479	0.209468	2.32042	-0.936459	1.08428
Decreased platelet count	0.340195	2.0088	0.808593	5.58822	1.01546
Hereditary hemochromatosis	-1.12344	-0.465693	1.41423	1.95538	1.12721
Amegakaryocytic thrombocytopenia	-0.184803	-0.928697	0.521796	0.206246	0.560721
Symmetrical dyschromatosis of extremities	-0.918795	-0.772285	0.0815659	-0.937595	-1.52309
Overlap syndrome	-1.68852	-0.168102	1.25068	-0.108329	1.01369
Chromosome 8, trisomy	-3.34679	-1.27402	0.127688	-0.0121178	0.729335
Enteropathy-Associated T-Cell Lymphoma	-0.955517	-0.91412	-0.725744	-1.35087	0.976351
Progressive Neoplastic Disease	-2.86804	-0.48489	0.174093	2.63034	1.10827
Refractory cancer	-2.15999	-0.570724	1.46913	0.820176	2.73041
Adult Acute Lymphocytic Leukemia	-0.569295	1.15439	0.430109	0.934536	2.75754
Thrombocytosis	-0.621255	-0.440793	-1.16249	-0.548992	1.18063
Leukemia secondary	-0.772338	0.0927284	0.522821	-0.423205	1.07042
Increased number of platelets	-0.0189629	-0.498939	-0.523076	-1.35361	0.2847
Leukaemia recurrent	-0.482308	0.19639	1.25742	0.499245	0.0739501
Chronic leukemia (category)	-1.34266	0.694105	1.89307	-0.61533	0.921971
Granulocytosis	-0.726612	1.08667	0.217182	-1.27436	0.824126
Precursor T-cell lymphoblastic lymphoma	-0.49779	0.588528	-0.891381	-1.17066	0.675484
Precursor B-cell lymphoblastic leukemia	-1.51586	-1.41432	1.60994	-0.627038	2.72642
Chronic myelogenous leukemia, BCR/ABL positive	-1.76037	0.100354	3.66125	-1.3033	-1.74046
Leukemia, Myeloid, Chronic, Atypical, BCR-ABL Negative	-1.65936	-0.128965	0.578191	-0.335282	0.032416
Myelodysplastic-Myeloproliferative Diseases	0.182257	0.101076	1.32215	0.361888	-0.103405
Eosinophilic disorder	-2.40104	1.78157	-1.00756	1.42329	1.11018
Childhood Chronic Myelogenous Leukemia, BCR-ABL1 Positive	-1.00864	-0.486087	1.52558	-0.942511	-0.16646
Childhood Leukemia	-1.18263	-2.35913	-0.18426	0.10445	1.27601
Thymic Lymphoma	-2.5048	-1.44328	-2.37702	-0.438904	-0.754373
Pediatric Neoplasm	-1.24732	-1.37996	-0.565065	-2.26447	-1.24114
refractory CML	-1.48107	-0.984301	6.41892	0.415467	0.520948
B Acute Lymphoblastic Leukemia with t(9;22)(q34.1;q11.2); BCR-ABL1	0.842565	0.358621	1.83259	-0.0265004	-0.606619
Malformations of Cortical Development, Group II	0.273781	1.21768	2.41878	0.428321	0.349686
Familial primary gastric lymphoma	-0.833718	-0.795786	0.502465	-0.340775	0.78436
Acute lymphoblastic leukemia with lymphomatous features	0.499595	1.1844	-0.528665	-1.39365	-1.82771
Trichohepatoenteric Syndrome	0.168984	0.1508	-0.135694	1.31117	2.14115
HEMOPHAGOCYTIC LYMPHOHISTIOCYTOSIS, FAMILIAL, 2	-1.48357	0.975522	0.439229	-1.47174	-2.24263
Neoplastic disease	-0.416981	-0.948146	0.622876	-1.0642	-2.27083
Philadelphia chromosome-positive acute lymphoblastic leukemia	-2.86276	0.0929696	-0.220892	-0.810124	2.61574
Loss of appetite (finding)	-1.91883	1.07813	0.161429	1.0153	0.701832
Leukemia, B-Cell	-1.54202	-0.675415	-0.490218	-1.26051	2.93271
Childhood B Acute Lymphoblastic Leukemia with t(9;22)(q34.1;q11.2); BCR-ABL1	0.660957	0.806849	2.36602	-1.63104	0.23763
T-Cell Prolymphocytic Leukemia	-0.0976331	-1.1381	-0.642817	0.531289	0.973952
Promyelocytic leukemia	-1.99485	0.461306	2.75219	0.865355	0.496978
Mixed phenotype acute leukemia	-1.40812	-1.85296	-0.0574638	-2.89522	-0.592948
Chronic myeloid leukemia, BCR/ABL-positive	-0.565993	-0.543148	3.60476	-0.431392	0.284392
Myeloid neoplasm	-2.53385	-0.462075	-0.752895	-0.210078	1.99705
Progressive cGVHD	-2.80765	-0.453167	0.18403	2.55008	1.26641
Triple Negative Breast Neoplasms	-1.32692	0.50182	1.72795	1.34074	1.98862
Pdgfra-Associated Chronic Eosinophilic Leukemia	0.104356	1.6019	2.04283	-0.218961	2.2293
Splanchnic vein thrombosis	1.08717	-1.35892	0.316277	-2.36136	-1.52567
Abnormality of basophils	-1.94937	-0.901403	1.61486	-2.19123	0.241426
Renal medullary carcinoma	-0.00395758	0.0243716	1.85565	-0.813506	1.7738
Ph-Like Acute Lymphoblastic Leukemia	-0.696131	0.587238	0.352186	-0.505178	-0.16876
Malignancy	-1.10703	-1.05749	-1.13167	-0.304973	-0.175539
Food Allergy	-0.096614	-0.748365	0.29503	-0.992987	-0.546038
Cardiomegaly	-0.953667	0.145391	2.05298	0.552938	1.68364
Klinefelter Syndrome	-1.25995	-0.837802	0.668049	-0.497302	-0.285527
Rhinitis	-0.636562	-0.243608	-0.612949	0.253764	3.31332
Migraine Disorders	-1.18075	1.99926	1.67224	1.38498	2.22326
Clear Cell Sarcoma of Soft Tissue	-0.988701	-0.322815	-0.537548	-0.632418	1.55481
Klinefelter's syndrome - male with more than two X chromosomes	-0.0332319	-0.301457	1.04782	-1.83873	0.567562
Cardiac Hypertrophy	-0.367186	0.267788	2.1661	1.3736	1.24863
Azoospermia	0.873759	-0.0598531	0.810571	1.69994	1.3445
Squamous cell carcinoma of lung	0.0174122	1.32791	1.49165	1.83324	1.58375
Mitochondrial Encephalomyopathies	2.37803	1.50221	3.27509	2.59545	0.972104
Alpers Syndrome (disorder)	0.808202	0.742984	-1.04339	-0.440157	0.766195
Pancreatic Ductal Adenocarcinoma	-1.66017	-0.78152	2.96867	3.33003	4.7331
beta^+^ Thalassemia	-0.213334	1.07028	-0.474089	1.72348	1.13279
Airway Obstruction	1.1527	0.247531	1.61522	1.83432	2.68617
Anemia, Sickle Cell	-0.442887	-1.07682	1.18784	1.66523	2.98398
Atrial Fibrillation	0.237239	1.34748	1.70892	1.24235	2.41884
Autoimmune Diseases	-3.63383	0.54563	1.56669	2.81878	4.31879
Blood Group Incompatibility	2.56324	-0.968037	-0.147142	-0.0921597	3.12353
Carcinoma, Transitional Cell	-1.27731	0.570942	0.537159	0.631206	2.91543
Choriocarcinoma	-2.42345	0.981256	0.386048	0.498611	3.07806
Coccidioidomycosis	-0.176197	-1.56721	0.894586	1.44544	4.01798
Curling Ulcer	-0.458899	-0.300592	-0.179615	1.40787	2.20431
Cytomegalovirus Infections	-3.50184	-1.23058	-1.15476	0.380225	3.02898
Dengue Fever	-3.82291	0.359945	-0.340318	0.788651	1.69716
Duodenal Ulcer	-0.156934	1.08566	0.0853192	2.14565	2.23763
Erythroblastosis, Fetal	0.454278	0.134898	1.36797	0.827702	-0.119419
Gastritis, Atrophic	-0.726065	0.770286	2.5147	1.09677	1.49855
Glaucoma, Open-Angle	0.281162	0.0556141	1.5311	1.1232	3.0004
Graft-vs-Host Disease	-5.31923	1.91656	0.132939	1.18217	3.29923
Hemolytic-Uremic Syndrome	-0.532216	0.401248	1.17042	1.94401	1.641
Hyperbilirubinemia	0.0139236	0.523138	0.134515	-0.0143699	0.869417
Neonatal Jaundice	0.691693	-0.578324	0.232393	0.45306	1.04347
Malaria, Falciparum	-1.0511	0.224286	0.483178	1.65831	2.15539
Multiple Endocrine Neoplasia Type 1	0.538815	-0.931716	1.38825	-0.597053	2.6572
Meningococcal Infections	-1.41939	0.701645	-1.70999	0.81152	1.48356
Obsessive-Compulsive Disorder	0.123514	1.6089	0.950073	-1.42675	0.0367801
Peptic Ulcer	0.619047	-0.108399	1.07604	0.736434	2.86347
Platelet Count measurement	1.06971	-1.68082	0.565101	0.249802	0.19221
Pure Red-Cell Aplasia	0.0229461	0.580251	1.19851	3.27917	2.00691
Rheumatic Heart Disease	0.184505	-0.558908	1.70191	-0.662307	-0.124529
Sickle Cell Trait	0.0264739	0.359679	0.100391	0.848729	2.08124
Gastric ulcer	0.0556135	1.06257	0.85126	0.35753	1.94182
Stress, Psychological	0.600163	-1.05501	-0.247498	-0.420527	1.21999
Ulcer	-0.185218	0.830456	-0.134802	3.36193	3.09181
Venous Thrombosis	-2.51905	0.401573	-1.14996	2.21293	1.11377
Vitiligo	0.332407	1.62946	1.49871	1.61679	3.73161
von Willebrand Disease	-1.07084	0.480049	-0.412799	1.75204	-0.406494
Wheezing	-2.03562	0.379546	-0.139861	0.782316	2.67179
Essential Hypertension	-0.778477	0.307022	3.23907	1.76129	1.08579
Alcohol abuse	-0.0771653	1.18088	-0.0883243	1.32964	1.7873
Liver Failure, Acute	-3.02073	-0.0017998	-1.2648	1.02493	2.49859
Alkaline phosphatase measurement	0.0552642	1.23719	0.22522	0.00591961	2.33302
Protein measurement	1.14844	1.56445	0.897748	0.835887	0.425042
Waist-Hip Ratio	1.97239	1.46417	3.62721	1.5881	2.26261
Angiomyolipoma	-0.546116	0.929726	0.970587	-0.0065676	2.12106
Neuroendocrine Tumors	0.984385	-0.153273	2.56349	0.977969	2.03936
Hereditary pancreatitis	1.92475	-0.429275	1.90361	1.42844	1.97606
Angiomyolipoma of kidney	0.704088	0.429384	1.0205	0.687089	1.68079
Parasitemia	-0.406283	-0.147243	-1.2972	0.805855	4.0131
Recurrent urinary tract infection	0.271115	0.0586135	1.70982	0.697562	2.16899
Childhood asthma	-1.46598	1.63384	2.48808	2.09951	2.23423
Tricho-dento-osseous syndrome (disorder)	2.39456	-0.875638	2.2192	1.66007	1.73478
Acute gastroenteritis	0.471666	0.325625	-2.28922	-0.665816	1.79456
Congenital glucose-galactose malabsorption	-0.924402	-0.834105	-1.37673	-1.30865	0.674445
bilateral breast cancer	0.999886	-0.150302	-0.382968	0.301499	0.806801
Erythrocyte Mean Corpuscular Hemoglobin Test	0.389477	-0.87912	0.471368	-1.44598	1.11625
Nasal Type Extranodal NK/T-Cell Lymphoma	0.254056	-0.445086	-1.60112	0.259733	2.34172
Mean corpuscular hemoglobin concentration determination	0.614483	-1.32242	1.54691	-0.883196	0.298121
Hemoglobin measurement	3.34559	-0.551309	1.7874	-0.481751	1.62334
Mean Corpuscular Volume (result)	-0.26594	-1.18249	-0.114649	1.34507	0.153762
Factor V Leiden mutation	-0.295049	0.566917	-0.384897	0.7032	0.886759
Malignant neoplasm of gastrointestinal tract	-0.277914	0.16427	0.474166	0.517298	2.44946
Acute Cerebrovascular Accidents	-1.63412	-0.599146	-0.568681	2.28386	1.03795
Infection caused by Helicobacter pylori	-2.66156	2.00564	3.25911	2.38422	3.59597
Arteriopathic disease	-0.417265	-1.0088	-0.548252	1.2808	1.84587
Acute GVH disease	-2.94731	1.60252	-0.704948	1.77349	2.87915
Infectious disease of lung	-0.790059	1.39834	0.574581	1.66656	1.75606
Cerebral Ischemia	-2.83884	0.175719	0.205858	1.51608	3.95
precancerous lesions	-1.60937	-1.3774	-0.724161	0.605447	3.2408
Acute Coronary Syndrome	-0.780875	0.73814	0.317096	1.70866	3.33415
Alloimmunisation	0.43484	-0.389002	0.0861005	1.01065	1.28816
Invasive Ductal Breast Carcinoma	-0.773888	-0.647976	1.22164	1.4888	1.83734
Coagulation factor measurement	-1.29336	-0.624874	1.09239	-0.739271	-0.81543
Finding of Mean Corpuscular Hemoglobin	0.389477	-0.87912	0.471368	-1.44598	1.11625
von Willebrand Disease, Type 1	-0.7568	0.218869	-0.403496	4.06207	0.418859
Adult Lymphoma	-3.34598	-2.13162	-4.67282	-1.12224	0.822164
Childhood Lymphoma	-3.40625	-1.86513	-4.65702	-0.829589	1.02041
Sporadic Breast Carcinoma	0.260098	0.376799	-0.166774	2.08515	2.89994
Cardiomyopathy, Familial Idiopathic	0.31409	1.69286	2.9852	1.63534	4.0761
Overweight and obesity	1.57743	-1.12097	-0.020335	-1.46538	0.77273
Tendinopathy	1.29705	-0.124568	1.8357	1.09035	2.56546
Distal Renal Tubular Acidosis	1.07097	0.546542	1.60638	1.92533	0.957693
NEUROTICISM	2.59777	1.85735	2.62435	0.756609	1.79985
VITILIGO-ASSOCIATED MULTIPLE AUTOIMMUNE DISEASE SUSCEPTIBILITY 1 (finding)	-0.204269	1.17428	1.38211	0.565819	3.52797
Venous Thromboembolism	-0.75337	2.98773	1.32803	0.966501	1.45494
TARSAL-CARPAL COALITION SYNDROME	0.995287	-1.28334	0.529092	0.286005	2.62504
Cardiac Carcinoma	2.10555	-0.379604	1.41064	-0.483599	0.881348
von Willebrand's factor (lab test)	0.78375	0.519446	-3.25785	4.41743	2.40325
Deficiency of glucose-6-phosphate dehydrogenase	-0.171095	-0.681363	-0.243755	1.17516	0.976399
GASTRIC CANCER, INTESTINAL	1.00399	0.844126	-0.487963	1.99417	1.54553
Diminished ovarian reserve	-0.385304	-0.358111	0.727709	-1.53447	-0.0199662
Neonatal Alloimmune Thrombocytopenia	1.64746	-0.705897	1.50708	1.1598	-0.517529
Soluble Interleukin 6 Receptor Measurement	0.807721	1.29038	2.17354	2.62174	4.75753
Medulloblastoma	0.500558	-0.252109	4.27675	1.95617	3.57167
Neuroectodermal Tumor, Primitive	-1.2547	0.689532	1.53958	0.470536	2.33397
Miller Dieker syndrome	-1.01616	0.146065	1.85857	0.731907	1.45006
Juvenile Pilocytic Astrocytoma	-0.23322	-0.780344	0.458897	0.0211421	1.99241
Anaplastic astrocytoma	-1.58743	0.314536	1.7422	2.24204	2.42563
Tumor Angiogenesis	-0.240403	2.3245	2.9263	2.39497	3.99577
Hereditary Diseases	1.35287	-0.633178	0.17211	0.881287	2.63868
Ketosis	1.20952	0.990194	2.13773	2.31932	0.72218
Deficiency of acetyl-CoA acetyltransferase	-1.76289	-0.646732	0.605783	0.867613	1.89099
Zellweger Spectrum	-1.04641	1.30491	1.3041	1.01172	0.110307
Anxiety	0.912988	0.230304	2.62837	1.40434	-0.360986
Anxiety Disorders	0.856972	1.01493	3.18354	0.827085	0.826961
Cachexia	-1.32215	0.211313	0.530502	0.83674	2.14333
Celiac Disease	-3.03456	-0.748728	0.77922	1.4917	2.11193
Patent ductus arteriosus	-1.24683	0.760489	1.85293	2.81486	2.20658
Gingivitis	-2.27755	-0.200192	-1.13249	0.101324	0.914951
Glycogen storage disease type II	1.37519	1.68599	1.12476	0.822851	0.917844
Hypertrichosis	-0.870094	1.15718	0.0644009	-0.268825	-0.187851
Left-Sided Heart Failure	-0.473087	0.0688513	-1.16158	1.07019	1.25798
Pain	-0.061378	2.65841	2.42578	1.40948	4.81773
Pemphigus Vulgaris	-2.6653	-1.19486	-0.380965	-0.992171	0.0689283
Pheochromocytoma	0.943846	1.26259	2.64733	1.67568	1.87438
Precocious Puberty	1.09062	-2.38631	-0.656897	-2.05179	-0.134576
Turner Syndrome	-1.69724	-1.45239	1.28314	0.327827	1.98749
Ovarian Failure, Premature	0.573815	1.38561	3.15621	0.461634	3.05964
Primary Sj√∂gren's syndrome	-2.83678	0.494342	-0.640482	1.56443	1.4417
Growth retardation	2.10724	2.16348	3.18815	3.30392	3.29421
Adrenal Cortical Adenoma	-0.882395	-0.497575	0.323561	1.46589	0.580306
Follicular thyroid carcinoma	-0.68969	0.0175713	-0.140705	1.13887	-0.822709
Adrenocortical carcinoma	-1.58248	-2.00986	1.95569	0.391914	-0.275095
Heart Failure, Right-Sided	-0.923858	-0.360713	-1.11364	0.956395	1.12062
Alcohol or Other Drugs use	0.252622	2.04968	1.85723	0.142462	0.309356
Aplasia Cutis Congenita	-2.33575	-1.1947	0.660482	0.683103	2.48276
Triploidy syndrome	0.918151	1.28508	-2.413	-0.459663	0.415723
Growth delay	2.02166	2.17975	3.15776	3.20157	3.2728
myeloblastosis	-0.353949	0.187288	-0.112177	1.69406	-0.590216
Corpus callosum agenesis neuronopathy	-0.356451	0.465995	-1.16273	5.67179	-0.327446
Beta thalassemia trait	0.862813	0.63376	1.44993	1.69009	1.2758
Growth failure	1.78718	1.43763	1.94787	2.14152	2.47854
Hospital acquired pneumonia	-3.38625	-0.258716	0.88959	-1.29894	-3.93774
Atypical Teratoid Rhabdoid Tumor	-1.54205	0.967135	1.06979	3.23962	-0.530936
Poor growth	2.10724	2.16348	3.18815	3.30392	3.29421
Myocardial Failure	-0.910764	-0.290707	-1.12515	0.472272	1.14746
Heart Decompensation	-0.86578	-0.550042	-1.12371	0.855262	1.00484
aggressive cancer	-0.971653	-0.671792	-0.331695	1.12404	-1.34967
PEROXISOME BIOGENESIS DISORDER, COMPLEMENTATION GROUP A	-1.97872	0.981225	-0.450851	0.365307	-0.276916
Very poor growth	2.1319	1.73432	2.8772	2.98705	3.20992
Adenoid Cystic Carcinoma	0.456874	0.11257	0.432749	-0.0217758	2.5226
Insulin Resistance	1.19957	-0.169937	1.64941	-0.327164	1.50122
Obesity, Morbid	1.79239	1.77734	2.08911	0.702069	0.134701
Malignant neoplasm of salivary gland	2.49776	0.520021	0.923454	1.41964	0.82011
Adenocarcinoma of salivary gland	-2.03655	-1.65568	1.01223	1.39455	0.734882
Insulin Sensitivity	0.00395434	-0.715144	0.707559	-1.89915	1.61139
Hypertrophic Cardiomyopathy	1.20086	1.27807	3.06114	3.0736	2.91788
Hypoglycemia	1.30322	0.243953	2.38314	1.87954	1.49421
Vomiting	1.91016	1.98781	2.64919	1.47125	2.58298
Hyperammonemia	0.65579	2.44063	2.1601	2.61445	2.34351
Muscular stiffness	0.0806643	0.429372	-0.169883	0.647864	-1.08118
Myalgia	1.44908	0.462265	0.411191	1.55479	3.02799
Feeding difficulties	-1.15685	1.14898	2.41634	1.14004	1.67019
Liver and Intrahepatic Biliary Tract Carcinoma	-1.66295	-0.66012	2.03879	2.09377	3.3767
Short chain 3-hydroxyacyl-CoA dehydrogenase deficiency	-2.89346	1.00307	-0.0552367	0.786695	-0.825777
Acylcarnitines measurement	0.258246	2.74279	0.547835	2.00929	-1.07634
Generalized muscle weakness	0.249288	-0.877242	0.801195	1.41488	0.358459
Myasthenias	1.49016	-2.36931	1.07445	0.576032	1.46749
Carnitine deficiency	0.131682	-0.098259	-0.579492	2.3113	0.105785
Exercise-induced myoglobinuria	-0.586346	3.54631	0.352818	0.495007	-0.992276
Hepatocellular necrosis	0.589692	1.38413	-0.471999	0.749856	1.07765
Dicarboxylic aciduria	-0.59877	0.16478	-0.220383	1.44609	-0.632906
Exercise-induced myoglobinuria in adults	-0.586346	3.54631	0.352818	0.495007	-0.992276
Long chain 3-hydroxyacyl-CoA dehydrogenase deficiency	-1.81867	0.498717	0.618626	0.675692	-0.215196
Very long chain acyl-CoA dehydrogenase deficiency	-0.296306	2.92687	0.32855	1.11242	-0.923276
Exercise-induced rhabdomyolysis	1.11653	2.09033	1.02808	0.821914	-1.41147
EMG: myopathic abnormalities	2.10361	-0.774316	0.986143	1.06562	1.08265
Elevated creatine kinase after exercise	-2.61841	-0.887788	1.62515	-0.127644	0.866107
Decreased activity of 3-hydroxyacyl-CoA dehydrogenase	-2.89346	1.00307	-0.0552367	0.786695	-0.825777
Medium and short-chain L-3-hydroxyacyl-coenzyme A dehydrogenase deficiency	-2.89346	1.00307	-0.0552367	0.786695	-0.825777
Arthrogryposis	1.86865	0.766871	1.15676	1.68985	1.63211
Cerebral Edema	2.26563	0.991384	3.58752	0.920257	1.32751
Comatose	2.55827	1.34909	3.15364	2.26374	2.32683
Rhabdomyolysis	3.62829	1.06677	2.32244	-0.0794261	1.16976
Sudden infant death syndrome	0.359709	-0.512321	0.843741	0.982393	1.04406
Weight Gain	-0.68534	2.30499	3.65507	0.98641	0.616636
Liver Failure	-0.0679191	2.00113	1.13774	1.35088	2.00977
Liver Dysfunction	0.0654359	0.815358	1.00136	1.4285	2.47334
Liver function tests abnormal finding	0.627577	-0.148442	0.841078	0.279446	1.5515
Medium-chain acyl-coenzyme A dehydrogenase deficiency	1.30276	-0.166784	2.18112	2.08955	-1.18062
Metabolic acidosis	1.10313	2.26177	3.06634	2.56521	2.10064
Elevated liver enzymes	0.627577	-0.148442	0.841078	0.279446	1.5515
Indolent Systemic Mastocytosis	-0.0673504	-0.589196	0.435142	0.670283	1.08463
Glycinuria	2.12631	0.797193	0.483002	0.471647	1.78408
Liver enzymes abnormal	0.627577	-0.148442	0.841078	0.279446	1.5515
Transaminases increased	0.627577	-0.148442	0.841078	0.279446	1.5515
Necrotizing Enterocolitis	-1.61108	0.80788	-0.961349	1.48921	1.27898
HYPERGLYCINURIA (disorder)	2.19195	0.573469	0.837266	0.479676	1.56189
Anaphylaxis (non medication)	-1.59916	-1.10528	-0.0527697	-0.24893	0.168233
Increased liver function tests	0.627577	-0.148442	0.841078	0.279446	1.5515
Brain Edema	2.57815	1.17883	3.36912	1.70999	2.43476
Subclinical abnormal liver function tests	0.627577	-0.148442	0.841078	0.279446	1.5515
Elevated hepatic transaminases	0.686308	0.00707421	1.00464	0.393278	1.66501
HYDROCEPHALUS, NONSYNDROMIC, AUTOSOMAL RECESSIVE 2	0.463619	2.76437	1.01078	2.70673	-0.072441
Contracture	0.938306	-0.4525	1.47375	1.69447	0.318792
Contracture of joint	0.690965	-0.356362	0.903383	1.49534	0.0823556
Language Delay	-1.4068	-1.09687	0.755141	-0.165634	-1.24538
Prader-Willi Syndrome	0.013149	2.41553	0.581115	-0.622153	0.396
Curvature of spine	1.33226	-0.657047	2.36537	1.80343	1.78496
Speech impairment	-1.56165	-1.08022	0.767781	-0.21112	-1.28856
Speech Delay	-1.61	-1.06738	0.342395	-0.393637	-1.5414
Flexion contracture	0.659336	-0.354883	0.81205	1.54647	0.24016
Deficiency of butyryl-CoA dehydrogenase	0.5747	-0.0672061	1.78806	1.85822	0.586327
Bell Palsy	2.79229	-1.17248	1.3579	-0.179366	1.10794
Facial Paresis	3.02726	-1.16106	1.43003	0.102308	0.755639
Delayed speech and language development	-2.55736	-1.48889	-0.0250503	-0.679686	-1.77773
Acquired scoliosis	1.28671	-0.47536	2.59613	1.81134	1.96867
Leukoaraiosis	0.0353416	-1.20255	1.73907	0.381227	-0.621311
Flexion contractures of joints	0.69005	-0.374781	0.803482	1.44882	0.261527
Neonatal onset	1.26923	-0.684359	-0.948358	1.97555	-0.175973
Facial muscle weakness of muscles innervated by CN VII	2.96744	-1.0797	1.21448	-0.195709	1.18284
Episodic metabolic acidosis	1.68055	0.878176	0.0973787	0.837756	-0.602054
Ethylmalonic aciduria	-0.19392	1.05464	-1.24275	1.7611	-0.865794
Feeding difficulties in infancy	0.0508346	-0.592027	0.673175	0.677582	0.0783577
Cortical white matter abnormalities seen on MRI	-0.27122	-0.764691	2.49688	0.237913	-0.571595
Exotropia	-1.20291	2.21247	1.06491	0.117116	-1.34872
Hypothermia, natural	0.0905857	0.536645	-0.391936	1.28884	-0.211302
Generalized amyotrophy	2.95041	-1.32126	1.12478	1.10748	0.509576
Motor delay	-0.370778	0.276844	1.48331	1.66865	-0.63674
Apneic episodes in infancy	-0.353979	-0.582953	-2.29867	1.82276	-9.69536
No development of motor milestones	-0.651833	0.441443	1.51844	1.56807	-0.558821
Anoxemia	1.38341	0.582812	0.745433	2.38594	-0.404116
Anoxia	-2.17842	0.107657	1.90414	0.229771	2.67276
Cardiac Arrest	0.185734	-0.00166142	2.17934	0.986036	1.74306
Pericardial effusion	0.399462	0.692559	0.26036	0.105235	1.2116
Protein Deficiency	-1.28576	0.425379	0.603637	-0.350418	0.895203
Sudden Cardiac Death	0.915146	2.19833	2.34321	0.0198393	-0.302017
Elevated creatine kinase	3.26032	-0.233513	1.20856	0.632514	1.48919
Muscle Weakness	1.13944	0.388074	2.61847	1.32951	1.36888
Creatine phosphokinase serum increased	3.37193	-0.256284	1.41437	0.864116	1.5294
Hypoxia	1.38341	0.582812	0.745433	2.38594	-0.404116
Hypoxemia	1.48579	1.07357	0.804676	2.8098	-0.567035
Exercise-induced myalgia	2.53574	2.11929	-0.241305	0.059014	-0.31213
Nonketotic hypoglycemia	0.955344	1.17331	1.885	-0.252181	0.723062
Trifunctional Protein Deficiency With Myopathy And Neuropathy	1.71782	0.914433	1.61834	0.000484198	0.887426
Alopecia	-1.99844	0.453268	-0.46244	0.791908	3.39654
Dehydration	1.162	0.627692	1.46655	1.61278	0.470164
Dry Eye Syndromes	-0.910531	-0.198431	-0.57528	1.89096	0.516146
Leptospirosis	-0.568289	0.435214	0.216963	-1.09141	-0.149199
Inborn Errors of Metabolism	1.00709	3.55032	0.576711	3.00996	1.8478
Septicemia	-1.81675	1.45343	1.59325	1.39218	3.48922
Uterine Cancer	-1.87736	-0.671588	-0.501496	2.49835	2.36354
Aortic Aneurysm, Thoracic	0.56161	-0.174467	0.152275	0.181912	1.53835
Sepsis	-2.30728	2.24143	1.68239	1.98692	3.49184
Tyrosinemia, Type I	0.121376	1.63505	2.16179	0.657628	2.13758
Hepatic methionine adenosyltransferase deficiency	-0.031922	0.946356	1.08516	2.17813	1.11696
Ketotic hypoglycemia	3.51385	1.77834	2.2666	2.61152	1.87634
Conventional (Clear Cell) Renal Cell Carcinoma	0.517064	1.56032	3.04901	1.25458	4.0488
Dryness of eye	-0.402874	-0.521714	-0.925063	1.82542	0.204781
Deficiency of acetyl-CoA acyltransferase (disorder)	-0.604317	-0.233335	-7.80418	-3.96755	3.25486
Metastatic Prostate Carcinoma	-1.41419	0.802926	1.92535	1.67503	1.76788
Chromophobe Renal Cell Carcinoma	0.814883	1.61094	1.35122	-0.328367	2.41062
Epithelioma	-1.02874	-0.887986	0.584187	1.37824	1.62277
Mammary Tumorigenesis	-2.86453	-0.346355	1.03998	1.75005	3.36254
Pneumocystis jiroveci pneumonia	-2.80101	-0.643954	-0.698983	-0.864635	1.81843
Episodic ketoacidosis	-0.837835	-0.271096	-0.600333	-0.725964	-0.964182
Clear-cell metastatic renal cell carcinoma	0.714874	-0.540953	0.625617	-0.192009	2.70731
Nonalcoholic Steatohepatitis	-1.44711	0.341784	0.161546	-0.472862	0.936117
Mammary adenocarcinoma	-0.307818	-0.598041	-0.247405	1.94962	2.99138
Hypermethioninemia	0.311945	1.14903	0.6439	1.65943	0.585163
Chronic Kidney Diseases	0.158907	1.66791	3.2633	1.85973	3.46786
Increased serum lactate	0.608339	2.08582	0.671166	2.27732	2.07675
Increased serum pyruvate	0.443811	1.48012	1.50575	0.270294	0.210037
Narcolepsy	2.35646	5.52943	6.68532	2.77066	2.54942
Panic Disorder	3.11974	3.39072	4.01301	2.87128	1.25725
Electrocardiogram: P-R interval	3.48701	3.75867	2.08307	0.332606	0.683436
PR interval feature	3.48701	3.75867	2.08307	0.332606	0.683436
PANIC DISORDER 1	2.20132	1.96368	3.63415	2.30617	1.67611
response to ACE inhibitor	-0.32759	1.41659	0.0615093	0.478268	-1.21327
Brain Ischemia	-2.48581	0.888339	2.43152	0.799961	4.42453
Injuries, Acute Brain	-2.44817	-0.47238	-1.36316	2.00206	1.43686
Migraine with Aura	-1.04587	1.42134	2.19233	0.97089	0.597427
Lesion of brain	-0.965995	-1.01493	1.02816	1.33583	1.35873
Brain Injuries	-2.44817	-0.47238	-1.36316	2.00206	1.43686
Brain Lacerations	-2.44817	-0.47238	-1.36316	2.00206	1.43686
Interstitial Cystitis	0.882432	-0.206858	2.12327	2.60017	2.84221
Brain Injuries, Focal	-2.44817	-0.47238	-1.36316	2.00206	1.43686
Chronic interstitial cystitis	1.79478	-0.0982036	2.5593	1.49276	1.94165
Multiple Sclerosis, Primary Progressive	-0.670134	0.937337	0.385921	3.14951	0.517251
Progressive multiple sclerosis	-0.968528	-0.415394	-0.648692	1.10125	0.201605
Refractory anaemia with excess blasts	-1.80935	-0.590195	1.20771	-0.601347	1.62834
Blood Platelet Disorders	-1.36837	-1.67057	-1.54733	-0.722991	-0.443327
Cataplexy	0.849621	1.44007	1.33906	0.528394	0.992153
Congenital Hypothyroidism	0.570504	2.02242	3.25531	0.295711	2.17133
Gerstmann-Straussler-Scheinker Disease	2.35964	0.865676	0.656237	1.93593	0.631134
Growth Disorders	-0.902647	-1.5027	-0.622213	-0.806546	-0.230437
Hepatic Coma	-0.375986	0.429982	0.686067	0.598224	0.899265
Hypothyroidism	0.665134	3.26692	2.22511	0.681442	1.53978
Creutzfeldt-Jakob disease	-0.358543	0.701735	1.5181	1.31084	0.477508
Lambert-Eaton Myasthenic Syndrome	1.19445	-1.94182	-0.648839	-0.613299	1.46728
Learning Disorders	0.767681	-1.25874	0.705596	0.361889	1.06292
Acute myelomonocytic leukemia	-1.96351	-1.36682	-1.01313	-0.78246	-0.218583
Memory Disorders	-0.00209274	-1.50946	2.47962	-0.0145052	2.0795
Myasthenia Gravis	-1.08057	1.6374	1.2248	0.548943	1.73191
orbit (eye disorders)	-2.0148	0.388561	0.0915523	0.702806	0.966636
Paresis	1.18219	0.0690608	0.918384	2.18982	0.102757
Poisoning	-0.67607	-0.69479	0.527737	-0.299874	-1.00205
Schwartz-Jampel Syndrome	-1.57444	0.457947	1.16587	-0.116257	0.584755
Thanatophoric Dysplasia	-0.556018	-1.57315	-1.04089	-0.905539	0.311681
Thymus Hyperplasia	-1.14934	-2.02853	0.455988	-1.231	1.22828
Tremor	-0.132736	0.195485	0.759561	-0.997535	1.13949
Saturnine Tremor	-1.07846	-1.63252	-1.61896	-1.39073	-1.04586
Weil Disease	0.153185	-0.124179	3.49955	-0.0575519	0.563734
Prenatal Injuries	-0.523262	-0.723526	-0.9686	0.0840354	0.370425
Senile Tremor	-1.07846	-1.63252	-1.61896	-1.39073	-1.04586
Centronuclear myopathy	-0.48567	-1.92056	1.96883	-0.146076	-0.187846
Myopathies, Nemaline	-0.503358	-0.286867	-0.468368	0.62169	0.551394
Teratocarcinoma	-1.47804	-0.209002	-0.424572	0.926692	3.85577
Fatigability	-2.33354	-3.66575	-1.63253	-3.49639	-1.99731
Persistent Tremor	-1.07846	-1.63252	-1.61896	-1.39073	-1.04586
Continuous Tremor	-1.07846	-1.63252	-1.61896	-1.39073	-1.04586
Intermittent Tremor	-1.07846	-1.63252	-1.61896	-1.39073	-1.04586
Fine Tremor	-1.07846	-1.63252	-1.61896	-1.39073	-1.04586
Coarse Tremor	-1.07846	-1.63252	-1.61896	-1.39073	-1.04586
Massive Tremor	-1.07846	-1.63252	-1.61896	-1.39073	-1.04586
Passive Tremor	-1.07846	-1.63252	-1.61896	-1.39073	-1.04586
Static Tremor	-0.754664	-2.00237	-0.375018	0.989271	0.105162
Resting Tremor	-0.0595145	-0.366454	-0.308566	-0.7852	-0.0847742
Darkness Tremor	-1.07846	-1.63252	-1.61896	-1.39073	-1.04586
Neurologic Symptoms	-0.447878	0.18507	1.09323	0.124584	0.376245
Tremor, Perioral	-1.07846	-1.63252	-1.61896	-1.39073	-1.04586
Tremor, Limb	-0.480847	-0.860803	-1.96054	-1.24478	-1.83939
Tremor, Muscle	-1.07846	-1.63252	-1.61896	-1.39073	-1.04586
Nerve Tremors	-1.07846	-1.63252	-1.61896	-1.39073	-1.04586
Tremor, Neonatal	-1.07846	-1.63252	-1.61896	-1.39073	-1.04586
Amphetamine-Related Disorders	1.96284	4.17863	3.48166	1.09251	3.44083
Amphetamine Addiction	1.95328	4.37117	3.59335	1.23328	3.37056
Amphetamine Abuse	1.96284	4.17863	3.48166	1.09251	3.44083
Isaacs syndrome	-0.729653	-0.601814	0.217241	-0.739929	-0.914834
Pyloric Atresia	0.218258	-0.526478	0.0463342	0.595776	0.583354
Etat Marbre	0.351294	0.919689	0.0523144	0.0202428	0.18407
Absence of sensation	-1.95259	-1.46173	0.687118	-1.3412	-0.809267
Congenital goiter	-0.664339	0.976181	1.93714	0.522222	1.35331
Organophosphorus Poisoning	0.781865	0.761103	1.86049	-0.503079	1.05036
Slow channel syndrome	0.373613	-1.62779	0.676274	-1.09975	-1.44953
X-linked centronuclear myopathy	-0.622321	-3.0163	1.36733	-0.671413	-1.32323
Acute monoblastic leukemia	-2.529	-1.17405	-0.585598	0.0444195	-0.0917241
Pallidopontonigral degeneration	0.204037	-3.12053	0.893716	-0.00264385	0.0996385
Myasthenic Syndrome	2.34962	-1.76188	0.103493	-1.05647	2.57704
Organophosphate poisoning	0.781865	0.761103	1.86049	-0.503079	1.05036
Anxiety state	-1.59518	-1.00384	0.530505	-0.823803	-0.18809
Adult Learning Disorders	0.529937	-1.48355	0.433204	0.142466	0.696243
Learning Disturbance	0.529937	-1.48355	0.433204	0.142466	0.696243
Learning Disabilities	1.05299	-0.0230667	1.13898	-0.253069	1.58206
Age-Related Memory Disorders	-0.174685	-1.59054	3.11941	-0.0161764	2.08522
Memory Disorder, Semantic	-0.174685	-1.59054	3.11941	-0.0161764	2.08522
Memory Disorder, Spatial	-0.174685	-1.59054	3.11941	-0.0161764	2.08522
Familial Olivopontocerebellar Atrophy	0.401584	-0.884005	1.5753	-1.5971	0.173651
Pill Rolling Tremor	-1.07846	-1.63252	-1.61896	-1.39073	-1.04586
Tremor, Semirhythmic	-1.07846	-1.63252	-1.61896	-1.39073	-1.04586
Myasthenic Syndromes, Congenital	2.8731	-2.44107	0.893374	-0.960344	1.48197
Neuromuscular Junction Diseases	-1.74835	-4.79141	-0.128102	-0.650044	0.039774
Cerebral Arteriosclerosis	-1.44555	0.157794	0.376091	-1.73443	0.432545
Sarcomatoid Renal Cell Carcinoma	1.12481	1.33601	1.77963	-0.136788	1.92608
Collecting Duct Carcinoma of the Kidney	0.756174	1.33298	1.80469	0.154773	2.22707
Anxiety neurosis (finding)	-0.275338	-1.25046	1.33465	-0.42913	0.216813
Inflammatory disorder	-3.33035	1.10889	0.941682	1.36831	3.14245
Papillary Renal Cell Carcinoma	1.26991	0.762073	2.73035	0.413328	2.14406
Developmental Academic Disorder	0.529937	-1.48355	0.433204	0.142466	0.696243
Involuntary Quiver	-1.07846	-1.63252	-1.61896	-1.39073	-1.04586
Cirrhosis	-0.0518383	2.1825	1.51818	4.65752	3.11669
RESTING HEART RATE	0.961155	1.71442	1.02831	-0.4935	0.906318
ALZHEIMER DISEASE 2	0.126712	-0.75566	0.770086	2.06714	-0.319353
ENDPLATE ACETYLCHOLINESTERASE DEFICIENCY (disorder)	0.240136	-25.618	-0.965128	-2.06688	0.740047
THANATOPHORIC DYSPLASIA, TYPE I (disorder)	-0.990267	-1.91942	-0.604733	-0.982737	-0.173695
Refractory anemia, without ringed sideroblasts, without excess blasts	-0.888115	-1.19046	1.1728	0.503948	0.822563
Organothiophosphonate Poisoning	0.781865	0.761103	1.86049	-0.503079	1.05036
Organothiophosphate Poisoning	0.781865	0.761103	1.86049	-0.503079	1.05036
oligodendroglioma	-1.30414	0.550435	1.866	0.0795973	2.17527
Invasive aspergillosis	-1.80589	1.5142	0.428874	1.18204	2.83551
Juvenile Neuronal Ceroid Lipofuscinosis	-0.493661	1.26158	0.599648	-1.17596	1.76105
Well Differentiated Oligodendroglioma	-0.825746	0.293337	1.68504	-0.0933797	1.57478
Hemochromatosis	-1.09871	-0.757312	0.100991	0.462397	1.79838
Neoplasm Invasiveness	0.404001	1.20218	1.91618	-0.293691	3.01252
Pregnancy in Diabetics	-1.74591	0.104071	-0.473231	-1.37703	1.59486
Toxoplasmosis	-1.97384	-0.676273	0.0964944	-0.0819572	0.842508
Osteoarthrosis Deformans	-1.28651	1.77653	1.20496	2.15617	2.2027
Iron deficiency anemia	-1.28767	-1.38201	-0.839053	0.329542	0.309597
Anemia, severe	1.03009	0.280775	-1.11113	0.880915	1.31641
Iron deficiency	0.117961	0.166706	2.51478	1.04489	0.731091
Hyperferritinemia, hereditary, with congenital cataracts	1.28652	1.91885	2.53887	1.31511	4.1372
Arthritis	-3.43274	1.45561	1.16087	3.07591	4.18094
Fibromyalgia	-0.320846	0.41881	0.72559	1.05356	3.12979
Lupus Vulgaris	-3.82259	-0.0475701	-0.0877858	1.27342	0.869728
Lupus Erythematosus, Discoid	-3.66511	-0.40359	-0.533235	0.637525	1.02195
Multiple adenomatous polyps	-0.0536913	0.176138	-0.535788	1.06169	-0.00837829
Lupus Erythematosus	-3.71017	-0.155591	-0.205074	0.497304	1.30553
Athetosis	-0.369147	1.15846	1.37537	1.21498	-1.96737
insulinoma	-0.25792	-0.307029	1.76986	0.740668	1.58742
Disorder of the optic nerve	-0.910278	1.03405	1.52055	-0.173335	1.57203
Strabismus	-0.254641	-0.289394	0.951689	-0.77568	-0.0686626
Color Blindness, Red-Green	0.416606	2.34765	0.992795	0.205304	1.82832
Cerebellar degeneration	1.19406	1.58252	3.67427	0.775105	0.300569
Peripheral demyelinating neuropathy	0.628707	0.744092	1.32746	-0.110283	2.39533
Fumarase deficiency	-0.431206	0.603023	1.13572	-0.421706	0.182653
Depletion of mitochondrial DNA	0.687607	-0.568883	3.23263	0.637135	0.268634
Hypoplasia of corpus callosum	-1.62321	-1.03967	1.37319	0.787056	1.04599
Cerebellar atrophy	1.26911	0.931056	3.74839	0.301358	0.114557
Severe global developmental delay	-0.506559	0.969921	0.345324	0.384332	0.273988
Progressive microcephaly	-0.323916	0.47537	0.172237	0.925409	0.149221
Severe psychomotor retardation	-0.627763	0.93254	0.379963	0.0300725	-0.155075
Red/green color vision defect	1.1216	1.4991	1.52011	-0.354038	1.84693
Optic Neuropathy	0.472945	0.122099	1.84728	0.662757	1.17707
Infratentorial atrophy	1.305	2.00008	3.67175	0.393677	0.179449
Alloxan Diabetes	-1.38294	-1.191	0.471335	-1.68128	0.480551
Deglutition Disorders	0.0125381	-1.81713	0.958397	1.9589	-0.0227093
Diabetes Mellitus, Experimental	-1.38294	-1.191	0.471335	-1.68128	0.480551
Dystonia	-0.315414	0.604578	2.09093	2.45135	1.39603
Orbital separation excessive	-1.00679	-0.839614	1.15604	1.13481	-0.0213944
Hypodontia	-0.646328	-0.814804	-0.733498	0.842248	1.14595
Muscle Hypertonia	-1.20291	-0.834167	-0.490064	0.0694822	-0.254736
Myopia	1.25993	2.39193	2.98422	0.522139	2.59426
Respiratory Insufficiency	1.03367	0.614917	2.32925	3.47697	2.80653
Streptozotocin Diabetes	-1.38294	-1.191	0.471335	-1.68128	0.480551
Electroencephalogram abnormal	-0.929594	-1.67594	0.179246	-0.948802	-0.208687
Frontal bossing	0.166656	-1.15539	-0.109964	0.637878	-0.0681166
Brachycephaly	-1.05248	-1.98642	-0.920596	-0.754515	-0.499396
Low set ears	-0.826274	-0.150471	1.72876	0.96361	1.57929
Inversion of nipple (disorder)	-0.793287	-0.911596	0.205943	0.866779	0.264901
Peroxisomal Disorders	-0.169324	0.753898	1.19362	1.45096	0.146785
Central nervous system demyelination	-0.701607	0.854151	0.0537363	0.470662	0.745108
Fish-Eye Disease	1.04581	-0.297433	0.546645	0.55747	-0.544097
Sensorineural hearing loss, bilateral	3.28749	2.59493	2.02238	1.03017	2.75244
Gait abnormality	-0.938769	0.0684412	0.913313	0.779582	2.10787
Congenital Epicanthus	-0.542929	0.0254558	1.22636	0.717494	0.186315
Systolic Pressure	2.75036	1.92719	2.2806	0.686838	0.475328
Deficiency of oxidase	1.30987	0.820026	2.55176	3.17975	0.954244
Depressed nasal bridge	-0.446883	-1.39587	0.967813	0.432877	0.720827
Loss of developmental milestones	-0.0483384	0.00560818	0.338267	0.669037	-0.0612395
Developmental regression	-0.459677	-0.302868	0.305579	0.596742	-0.208941
Decreased light- and dark-adapted electroretinogram amplitude	1.7828	1.57442	3.94264	-1.41706	0.818539
Death in early childhood	0.656842	0.645712	0.233544	2.82573	1.95718
Intellectual disability, progressive	0.104201	-0.0800485	0.188756	1.17727	0.296708
Peroxisomal ACYL-COA oxidase deficiency	-0.664318	-0.657022	-0.575479	1.00653	-0.748667
No social interaction	0.437871	-13.7149	0.283308	-0.946797	-1.49626
Diffuse hepatic steatosis	5.10619	-0.463139	-0.0741454	1.02679	-0.585541
Psychomotor regression, progressive	-0.0483384	0.00560818	0.338267	0.669037	-0.0612395
Psychomotor regression in infants	-0.254631	-0.222552	0.254564	0.46509	-0.257119
Psychomotor regression	-0.0483384	0.00560818	0.338267	0.669037	-0.0612395
Psychomotor regression beginning in infancy	-0.0483384	0.00560818	0.338267	0.669037	-0.0612395
Neurodevelopmental regression	-0.0483384	0.00560818	0.338267	0.669037	-0.0612395
Death in infancy	0.650815	0.598737	0.0476551	2.72822	1.93127
Mental deterioration in childhood	-0.0483384	0.00560818	0.338267	0.669037	-0.0612395
Adult-onset citrullinemia type 2	1.02888	-0.712158	2.35509	0.0765628	-1.69053
Irritation - emotion	1.61153	-0.410226	1.43427	2.77798	1.96243
Depressed nasal root/bridge	-0.392938	-1.41908	1.07277	0.263277	0.810426
Respiratory function loss	0.654826	0.232534	2.03329	3.26471	2.5643
Dystonic disease	0.509449	0.741438	1.6675	2.44624	0.532843
Abnormality of nervous system morphology	0.868598	0.137723	3.4359	1.33793	0.835233
Broad cranium shape	-1.42677	-2.56705	-1.47152	-0.819091	-0.607005
Wide skull shape	-1.42677	-2.56705	-1.47152	-0.819091	-0.607005
Concave bridge of nose	-0.392938	-1.41908	1.07277	0.263277	0.810426
Spontaneous abortion	-0.420423	0.563623	0.78109	1.35949	3.48352
Developmental Disabilities	-0.962093	-1.75998	0.296666	-1.55151	0.542127
Colitis	-4.18299	2.32233	2.4042	3.23491	3.42927
Dwarfism	-0.840827	0.251571	0.310554	-0.501645	0.61586
Fibroid Tumor	-1.48259	1.10895	2.00568	-1.29658	2.31402
Noonan Syndrome	-1.11981	-2.22357	0.0347787	0.930766	0.9274
Parasitic Diseases	-3.51703	0.345661	-1.37302	0.996287	1.8257
Turner Syndrome, Male	-0.974139	-3.01281	-0.735697	0.707558	1.30331
Uterine Fibroids	-1.98267	0.849404	2.44313	-0.950054	2.82107
Polycystic Kidney, Autosomal Dominant	0.000773875	0.386068	0.438661	0.324101	2.08766
Pyoderma Gangrenosum	0.8764	0.16997	-2.27098	-1.68817	1.21915
Autoimmune thyroid disease	-0.871516	1.35656	1.26748	1.71128	3.15702
Congenital anomaly of face	0.276742	2.03954	1.12491	0.0734538	1.81614
Lafora Disease	-0.452776	-0.42557	1.08952	0.0284331	2.57795
Completed Suicide	1.16852	1.20311	1.29527	-0.271009	0.194836
Autoimmune thyroiditis	-2.11218	0.467756	0.172705	2.21946	0.847437
Metastatic Neoplasm	-1.71311	-0.523548	1.42799	2.58111	2.28701
Myopathy, familial idiopathic inflammatory	0.952432	-0.989447	0.132788	-0.436594	3.63998
Opisthotonus	-0.0547535	1.63922	-0.520843	1.18187	0.388606
Bleeding tendency	-0.84109	-0.0164249	-0.125958	1.40418	-1.58522
Cooley's anemia	-0.0807036	0.109695	-0.573709	1.7105	1.28575
Aortic Valve Stenosis	0.289724	-0.999433	1.32938	1.31786	1.9476
Bone Diseases	0.772787	0.687468	1.27507	-0.408617	2.07201
Cherubism	-0.413497	-0.938614	1.86291	0.657473	-0.397306
Distemper	-0.99124	1.12119	0.134854	3.20519	0.97524
Gaucher Disease	-0.485594	-0.01566	0.821889	0.718253	1.28994
Hyperparathyroidism, Secondary	-0.509263	0.680829	0.693413	0.560318	2.07976
Kyphosis deformity of spine	1.74002	-1.56773	-0.00774898	0.653574	0.183286
Hairy Cell Leukemia	-1.43906	0.173356	0.159589	0.871394	2.00317
Leukemia, T-Cell	-2.27553	-1.11919	0.816803	0.983783	3.23325
Little's Disease	0.152715	0.330797	0.787613	-0.592018	1.40857
Lordosis	0.681026	0.147816	-0.339451	1.05025	-0.787407
Reticulosarcoma	0.187855	2.98069	0.838781	2.33066	3.11792
Micromelia	1.54116	1.56052	0.535306	0.176407	0.0399114
Microphthalmos	1.0423	2.33983	2.23241	1.53341	2.28545
Monoclonal Gammopathy of Undetermined Significance	-2.77952	-0.721729	0.0856716	-0.392848	0.54234
Osteochondrodysplasias	-0.296495	-0.111423	1.3531	1.18277	2.41776
Osteogenesis Imperfecta	1.83318	2.69304	1.87448	0.517812	0.211871
Osteopetrosis	0.00598695	-0.185481	0.713812	-2.42899	0.161428
Osteoporosis, Postmenopausal	0.5204	1.38741	0.592003	1.45712	1.19359
Osteosarcoma	-0.577966	0.739247	2.25376	2.40421	4.87955
Purpura	-2.23333	0.0486517	-0.987359	-0.472086	1.05985
Renal Osteodystrophy	0.0994848	0.377657	-0.519785	1.43356	0.31922
Restrictive lung disease	1.36296	2.31377	-0.289535	0.110313	0.860896
Chronic pain	2.19993	0.718667	3.17318	1.64289	2.20757
Giant Cell Tumor of Bone	-0.450329	-0.143044	-0.823804	0.374199	1.21131
Gastrointestinal Carcinoid Tumor	-3.57857	-0.361753	-0.284011	2.50144	1.84108
Tophus	-0.313712	-0.552117	1.57398	-0.153863	-0.16551
bone destruction	-0.430205	-0.255303	2.17333	0.95411	1.50257
Late tooth eruption	-0.326769	0.0605882	0.240278	0.262703	-0.656745
Autoimmune thrombocytopenia	-5.06328	-0.101739	-2.99587	0.337008	1.34184
Giant Cell Tumor of Soft Tissue	1.27111	0.579231	-0.527398	7.78703	3.21102
Immune thrombocytopenic purpura	-5.47751	-1.03483	-2.67527	0.995691	1.59668
Skeletal dysplasia	-0.169579	-0.0558681	-0.556725	0.553778	1.95679
Narrow nose	-0.0628176	2.97307	0.707829	-1.27567	-0.141831
Spondyloenchondrodysplasia	1.48608	2.35201	1.00605	0.485156	4.03135
Combined immunodeficiency	-1.22446	0.92533	0.488896	0.602917	-0.184081
Hepatitis B, Chronic	-4.50698	1.52307	0.289095	1.21011	2.28628
Kyphoscoliosis deformity of spine	0.17607	0.228201	0.061518	1.33546	1.05001
Recurrent sinusitis	0.229801	-0.0766522	1.42902	-0.759333	2.01724
Strudwick syndrome	1.57362	1.81252	0.792108	1.90416	2.37954
Recurrent otitis media	0.184038	-0.7858	-1.06461	-1.05837	1.25605
Idiopathic thrombocytopenia	-2.39659	-1.2943	-1.17603	-1.6921	1.31614
Monoclonal Gammapathies	-0.172147	1.14478	-0.0637639	1.79907	0.861764
Lumbar hyperlordosis	0.141544	-1.79875	-0.711573	-1.18095	0.933428
Metaphyseal irregularity	3.00738	-0.649368	0.734598	0.61899	0.200351
Abnormal form of the vertebral bodies	-0.460638	-3.41037	-2.0754	-0.333114	-0.402749
Irregular vertebral endplates	1.45864	1.15745	1.00537	0.145811	1.04288
Hypermelanotic macule	-1.60975	-0.834193	-1.58379	2.24121	1.77404
Immune dysregulation	-0.517076	0.00469042	0.160619	2.83459	-0.282269
Platyspondyly	2.03627	1.39088	0.763608	0.836256	0.656741
Hyperkyphosis	1.70795	-1.71328	-0.00320835	0.921651	0.319694
Cellular immunodeficiency	-0.391977	0.578842	-0.879699	0.535847	1.10401
Progressive spastic quadriplegia	-0.497142	1.61045	1.06128	2.84636	3.40844
Rhizomelia	1.87389	1.2018	0.176058	2.68201	0.641932
Tubulointerstitial fibrosis	1.79223	3.47732	0.806058	3.08737	2.43524
T-Lymphocytopenia	0.92549	1.48336	0.505745	0.808022	1.16165
Restrictive ventilatory defect	1.46593	2.16385	0.32421	0.163031	1.20287
Granulomatosis with polyangiitis	-1.48683	0.774454	0.0687713	1.01773	1.21509
Metaphyseal sclerosis	0.373919	1.59655	0.548409	2.8435	0.855277
Recurrent respiratory infections	-1.58132	-0.826395	1.78756	0.387685	2.11656
Skin Erosion	0.0533675	0.184064	1.2868	2.36453	1.26652
Abnormality of epiphysis morphology	1.26624	-1.37217	0.448764	0.0408356	1.40498
Large iliac wings	1.11498	2.37111	0.0127327	0.189632	42.6047
Abnormality of the metaphysis	1.61864	1.03092	0.26196	0.898651	0.94969
Recurrent sinus disease	0.229801	-0.0766522	1.42902	-0.759333	2.01724
Tubulointerstitial scarring	1.22598	4.04349	1.45066	5.06364	1.88469
Breast Cyst	-1.02602	0.750389	1.32671	0.446166	-0.144654
Breast Diseases	-1.16235	-0.630278	0.970828	1.48235	2.09412
prostatitis	0.555676	0.661225	1.04257	0.311136	2.46041
Pyelonephritis	-0.567877	0.529345	1.15994	3.28603	1.74745
Androgen-Insensitivity Syndrome	-0.18029	1.41978	1.6757	1.43004	0.677679
Juvenile-Onset Still Disease	-0.347097	0.795867	0.781332	1.13316	-0.225935
Acute onset pain	0.891107	3.70013	2.3193	2.10984	1.7351
Cervical Intraepithelial Neoplasia	-2.7426	0.103308	0.729063	1.49195	1.93547
Adenocarcinoma in Situ	-0.766491	1.59634	1.95468	1.37729	-0.207062
Angioendotheliomatosis	-1.15073	1.10508	-0.599609	-1.12645	2.56423
Human papilloma virus infection	-1.63168	-0.223177	-0.544101	1.35878	-0.0344891
Acute pyelonephritis	-2.03276	0.00866906	1.18806	2.55732	1.24629
Tumor Initiation	-1.3791	0.500652	0.955604	3.71702	2.55804
Hyperalgesia, Thermal	-1.14863	1.3433	3.42725	1.42519	1.81011
Small Lymphocytic Lymphoma	-1.61403	0.285927	-1.00798	0.124817	0.589319
androgen independent prostate cancer	-0.83694	-0.0937931	1.78928	0.421913	1.96613
Non-medullary thyroid carcinoma	-3.45847	-0.624428	-1.34498	0.203212	-0.468373
Juvenile psoriatic arthritis	-0.0534772	1.01024	0.940045	0.952713	-0.192555
Severe Acute Respiratory Syndrome	-1.15958	1.30863	1.04391	-0.68892	0.219492
Blepharoptosis	0.735649	-1.66548	1.36361	0.705365	1.66953
Cardiomyopathy, Dilated	0.693666	2.02855	3.98777	2.84792	4.06493
Atrial Septal Defects	-0.109723	0.17568	0.210269	0.377468	1.79309
Polyhydramnios	-0.281273	-1.87824	0.550037	1.0574	-0.116642
Neuromuscular Diseases	2.87684	-0.928079	-0.023375	0.691065	1.49486
Torticollis	0.279581	-1.29394	1.53637	0.243447	0.403103
HMN (Hereditary Motor Neuropathy) Proximal Type I	-0.846608	-0.624546	-1.6184	-1.05886	1.57904
Spasmodic torticollis	0.590993	-1.06703	1.55501	0.855888	1.31712
Proximal muscle weakness	1.77827	-1.85344	1.61531	2.04413	1.10325
Waddling gait	0.493207	-1.02863	1.28229	1.40409	1.56553
Gowers sign	2.1844	-0.635227	1.67989	1.42219	1.64343
Weak cry	-0.283438	0.10324	1.62967	0.0668913	0.852325
Reduced fetal movement	1.48185	-1.883	-0.378367	-0.448803	0.942596
Difficulty walking up stairs	0.807583	0.321435	0.295296	0.0943536	1.26518
Hand muscle atrophy	-0.0918396	-0.571519	1.42096	-0.719489	0.365381
Progressive muscle weakness	-0.339337	0.0705954	1.15293	0.504797	-0.27361
Neck muscle weakness	0.448719	-0.759026	1.33702	1.87887	0.82722
Byzanthine arch palate	-1.75265	-0.437032	-0.450727	1.81794	0.527296
Congenital myopathy (disorder)	2.88604	-1.23387	0.442281	1.88013	1.1341
Zebra body myopathy	-52.7543	-1.96969	0.16943	0.586988	0.510378
Floppy infant syndrome	-1.10147	-0.438013	0.0170548	0.753674	-0.532946
Myopathic facies	-0.350276	-0.62297	0.466355	-0.843617	1.32089
Flexion contracture - elbow	1.74908	-0.679846	1.16658	0.296244	-0.177282
Flexion contracture of hip	-0.9856	-0.186867	0.240313	2.37554	-1.49581
Eichsfeld type congenital muscular dystrophy	1.12144	-0.279642	1.54819	0.94868	-0.308771
Tubular Aggregate Myopathy	-1.19842	-2.24656	0.579876	-1.30689	0.550471
Contracture of tendo achilles	0.880844	-1.95839	-0.161063	0.967406	0.648877
Contracture of hamstring(s)	-0.974733	-0.626309	-1.93377	0.785902	0.288497
Mask-like facies	0.326797	0.575689	-0.0802755	1.93343	-0.614651
Autophagic vaculoes (finding)	0.549989	-0.276132	0.301404	2.37696	0.364658
Nemaline Myopathy, Childhood Onset	-0.980853	-1.41383	-0.688375	0.38679	1.37083
Congenital Fiber Type Disproportion	0.356528	-2.21352	0.402109	-0.0606711	-0.230643
Gowers sign present	2.1844	-0.635227	1.67989	1.42219	1.64343
Muscle weakness of limb	-0.366646	-1.87621	0.984522	-1.07951	1.57802
Congenital muscular dystrophy (disorder)	2.01231	0.00805992	1.75111	-0.810384	-0.459346
Distal Muscular Dystrophies	1.81196	1.00408	0.990308	1.73672	0.757062
Nemaline Myopathy, Autosomal Dominant	-0.743537	-0.677406	0.387026	-1.69126	-0.731355
Nemaline Myopathy, Autosomal Recessive	-0.414975	-1.02859	0.272065	-0.740044	0.436845
Congenital Structural Myopathy	-0.767028	-2.39082	1.03353	-0.511932	-0.594966
Frequent falls	0.951677	-1.04558	2.20667	0.322578	0.589284
Cervical Dystonia	0.143305	-0.82669	1.58521	0.45573	0.88408
Cardiomyopathy, Hypertrophic, Familial	-0.430992	-0.157504	1.03418	-0.0982593	1.75695
Bulbar weakness	1.30594	-2.07219	0.753989	0.0397607	0.233327
contracture of elbow	1.47067	-0.956949	1.24901	0.570269	0.0120385
Myopathy, Actin, Congenital, with Excess of Thin Myofilaments	-0.538453	-0.578114	-1.12861	1.1926	-1.16116
Myopathy, Centronuclear, Autosomal Dominant	-1.02867	-2.48328	1.10485	-0.522186	-0.828724
Poor head control	-1.17463	0.622474	0.291512	0.660892	0.334963
Long face	-0.357401	-0.100493	1.24	1.10166	1.20278
Muscle fiber splitting	0.93946	0.302471	0.0434787	1.17797	1.71456
Narrow face	-3.06574	0.514646	-0.127666	0.456055	-1.54895
Proximal neurogenic muscle weakness	1.77827	-1.85344	1.61531	2.04413	1.10325
Centrally nucleated skeletal muscle fibers	-0.528052	-1.66938	1.96723	0.0718009	-0.0517966
Cardiac conduction abnormality	-1.42676	-1.44667	0.338541	1.49874	-0.0328234
Neck flexor weakness	-0.638363	-1.46658	0.381325	2.19225	0.567193
Axial muscle weakness	-0.341722	-2.28018	-0.0602326	-0.395746	-0.0690202
Increased variability in muscle fiber diameter	1.07622	-0.931331	0.350984	1.13163	0.641916
Thin face	-3.06574	0.514646	-0.127666	0.456055	-1.54895
Mildly elevated creatine phosphokinase	1.63086	-1.03938	-0.497611	0.376817	1.18155
Slender build	0.139339	-0.902694	2.07972	2.19374	-1.26462
Muscle fiber necrosis	1.26727	-0.983417	2.07603	1.35601	-0.335168
NONAKA MYOPATHY	-1.32257	0.659759	-0.698049	1.07595	0.989337
Rimmed vacuoles on biopsy	-0.275859	-0.31662	0.0518574	0.771158	0.537495
Type 1 muscle fiber predominance	0.405937	-2.18257	0.349996	1.96402	-0.130487
Spinal rigidity	2.0167	-0.39084	0.190895	0.931072	-0.0744783
Increased connective tissue	1.48091	-0.717305	1.45555	-1.40241	-0.373557
Reduced tendon reflexes	-0.997357	-1.31503	-0.173282	0.594465	0.50342
Handgrip myotonia	-0.434591	-1.04123	-3.24169	-0.978834	-10.2206
Pectus excavatum	0.226527	-0.503246	0.717597	0.315612	-0.404961
Myofibrillar Myopathy	1.68712	0.455967	0.213536	2.46214	1.64617
Scapuloperoneal myopathy	-0.206864	-1.11563	-0.104803	0.596223	-2.5054
Autosomal Recessive Centronuclear Myopathy	-0.803314	-2.05768	1.6641	-0.292932	-0.472877
Autosomal Dominant Myotubular Myopathy	-0.59745	-2.44757	1.23641	-0.534176	-0.640376
Cap Myopathy	-1.39648	-1.15695	0.396735	-0.319842	0.840296
Respiratory insufficiency due to muscle weakness	1.93637	-0.988188	2.08707	2.59348	1.33031
Nemaline bodies	-1.7564	-3.27398	0.0583885	1.13426	0.473988
EMG: neuropathic changes	0.292836	-0.999612	0.0662607	0.118242	-0.754647
Late-onset distal muscle weakness	-0.530316	-0.669882	-1.79618	1.31002	0.0961268
Type 1 fibers relatively smaller than type 2 fibers	-2.07388	-3.32995	0.0721384	-0.561841	0.548304
Bulbar palsy	1.30594	-2.07219	0.753989	0.0397607	0.233327
Aneurysm	-2.19558	0.129909	-0.104202	0.286974	1.21683
Aortic Aneurysm	-0.351104	-0.27554	-0.90869	0.0335197	1.24128
Aortic Diseases	-0.562642	0.0650041	-0.443152	0.0367672	0.759826
Aortic Valve Insufficiency	0.130988	-0.310258	1.63651	1.73323	2.31657
Cholestasis, Extrahepatic	-2.10863	0.427857	1.95337	0.012068	1.31077
Chest Pain	1.46257	1.78488	0.237014	1.44623	1.50894
Cholangitis, Sclerosing	-2.72589	1.30147	0.110499	-0.319516	0.793975
Connective Tissue Diseases	0.0700325	1.09801	1.96766	2.10293	2.42285
Cryptorchidism	-1.64392	-0.932783	0.25453	1.96517	0.632716
Dupuytren Contracture	-1.90614	0.607513	0.2708	-0.850802	1.56774
Dyspnea, Paroxysmal	0.317466	3.00203	0.243886	0.508558	1.6981
Ehlers-Danlos Syndrome	2.77422	1.93212	0.664767	0.989784	1.74825
Focal glomerulosclerosis	-0.921848	1.80775	3.53364	1.98884	2.50095
Heart Septal Defects	-0.572002	0.0121308	1.13759	0.122068	0.618283
Hepatitis, Chronic	-2.22781	1.18621	-0.680724	1.29896	2.70375
Marfan Syndrome	-0.987694	-0.0878205	-0.355257	-0.682901	0.27689
Moyamoya Disease	-0.462248	2.89616	1.58709	-0.106697	1.99365
Mydriasis	-1.00106	-0.155148	-1.41918	-0.701255	0.428362
Ankylosing spondylitis	-1.67503	1.30754	1.06815	-0.349869	2.51716
Telangiectasis	0.246953	0.32188	0.516298	-1.4702	1.40881
Meningitis, Cryptococcal	-1.36685	0.800141	0.971785	-1.82134	1.38918
Hyalinosis, Segmental Glomerular	-1.17338	0.986767	2.60037	1.51893	1.5969
Chronic Persistent Hepatitis	-0.613912	0.974372	-0.325415	-0.389924	-0.00694677
Bicuspid aortic valve	-0.845711	-0.66897	0.0513047	0.733032	0.722687
Congenital malrotation of intestine	-1.68056	0.283109	-1.24803	-0.864703	0.0288965
Aortic root dilatation	-0.78497	3.55121	-0.841817	0.0673445	1.60298
acute aortic dissection	-0.380322	0.631031	0.367074	-2.82883	1.41456
Cutis marmorata	-2.26698	0.867593	0.102169	-0.592854	-0.595894
Endometrioma	-2.93427	1.27039	0.851218	0.403844	4.06262
Aortic Aneurysm, Thoracoabdominal	-1.41671	0.355173	0.0770294	-0.431587	1.02275
Dissection of aorta	-1.69764	0.229144	-0.925362	0.247391	1.06601
Ascending aorta dilatation	-0.404768	0.943277	1.12988	-0.193125	1.9924
Congenital aneurysm of ascending aorta	1.15642	1.3379	-0.502951	0.118997	1.05013
Cystic medial necrosis of aorta	0.317466	3.00203	0.243886	0.508558	1.6981
Increase in blood pressure	-0.1794	0.445587	-0.378867	2.10983	2.63536
Cryptogenic Chronic Hepatitis	-0.96015	1.99616	-0.327471	-0.618195	-0.156929
Impaired left ventricular function	1.11499	4.51204	-0.0191672	0.782768	0.802648
Brain Aneurysm	-0.0685837	-0.430057	-0.509742	-0.521032	2.07145
Adenocarcinoma of lung, stage IV	-1.18269	-0.266941	1.7576	0.0637529	0.498485
Cerebral Aneurysm	-0.868944	-0.782111	0.283052	1.01638	0.215034
Spider Veins	0.329459	0.00779427	-0.793053	-0.821175	0.688018
Cerebral arterial aneurysm	-2.2973	-0.675138	-1.14937	1.71555	-0.199937
Familial (FPAH)	-1.59433	-0.652614	-0.340984	1.89001	2.11179
Nephrogenic Fibrosing Dermopathy	-0.464156	2.72692	2.00561	0.15782	1.48633
Aortic aneurysm and dissection	-0.666395	2.01505	0.875772	-0.113924	1.07213
Ascending aortic dissection	0.317466	3.00203	0.243886	0.508558	1.6981
Copper-Overload Cirrhosis	-1.89811	2.72875	0.26336	0.649492	0.760392
Cakut	1.95417	2.59923	1.62493	1.19488	0.47092
Moyamoya disease 1	-0.630707	2.63139	1.49462	-0.668247	2.08207
Pulmonary arterial hypertension	0.783358	-0.598369	0.643725	0.452762	1.16616
Idiopathic pulmonary arterial hypertension	-0.31647	0.0535295	1.44645	1.4134	1.88373
Dilated ventricles (finding)	-1.49966	-0.959437	0.102446	-0.385824	0.493948
Patent ductus arteriosus - persisting type	0.959628	-0.553055	-0.393322	-0.322335	0.73382
AORTIC VALVE DISEASE 2	0.113385	-0.481684	-0.336423	-0.300092	0.657497
RIENHOFF SYNDROME	-0.570909	30.7387	3.89824	-0.109178	0.988009
Abnormality of the cerebral vasculature	-0.978617	0.885739	-0.540475	0.977908	2.25111
Descending aortic dissection	0.317466	3.00203	0.243886	0.508558	1.6981
Moyamoya phenomenon	-0.806029	0.963678	2.56926	-3.24421	1.83942
Abnormality of the iris	0.0527049	2.68969	0.224524	0.427842	2.02443
Obstructive Ureterocele	-0.479263	1.83325	0.332124	0.574247	1.73694
Dupuytren's Disease	-0.406526	1.30893	0.820415	-0.804615	1.00063
Ectasia of thoracic aorta	0.0300194	1.92958	1.37616	-0.580685	2.46619
Dilatation of the cerebral artery	-0.754172	-0.360834	-0.428255	-1.02601	0.713528
Aphasia	0.643584	-0.980164	0.226221	-0.88486	-0.48067
Ataxia Telangiectasia	-0.454343	-0.136631	1.19354	2.99005	2.77594
Barrett Esophagus	-0.185537	1.57552	1.92325	2.28905	3.19201
Carcinoma	-1.04323	0.123336	-0.602219	1.91028	3.51274
Bronchogenic Carcinoma	-0.927463	1.04082	0.133209	-0.00699812	0.370966
Noninfiltrating Intraductal Carcinoma	0.470057	-0.0646896	1.90779	1.62775	1.60411
Choroideremia	1.13096	2.25401	3.0916	1.0042	1.12999
Congenital ocular coloboma (disorder)	0.776184	1.42754	3.13123	-1.3618	2.95073
Craniosynostosis	0.723209	-0.383273	2.16833	0.683433	0.308791
Dysostoses	-1.05458	0.226711	1.68333	2.13498	-0.688254
Echolalia	1.00355	-0.391848	1.00979	-1.1274	-1.3708
Epilepsy, Temporal Lobe	-2.5302	0.235123	1.55559	-0.360695	2.01235
Esophageal Achalasia	0.101886	0.119195	0.745503	0.322139	0.0836721
Fetal Alcohol Syndrome	-1.42004	-0.271827	-0.960542	-0.373675	-1.52487
Gastrinoma	-0.00803364	1.38258	1.51141	1.11958	2.49213
Hepatitis, Alcoholic	-0.364918	1.30043	1.79687	0.170948	3.44758
Hodgkin Disease	-1.13647	0.572885	1.55103	1.66158	3.91952
Hydronephrosis	1.35263	1.06946	-0.22942	2.14106	1.22503
Hyperthyroidism	-0.634081	2.46922	0.383321	0.60189	2.71565
Kartagener Syndrome	-0.260572	0.905138	1.08501	-0.885304	2.28027
Leukodystrophy, Metachromatic	1.34427	2.49055	2.14881	0.279147	1.84892
Low Birth Weights	0.496533	0.520107	0.242332	-0.00734875	0.862378
Lymphopenia	-4.90981	-0.32507	-0.00227845	-0.550138	1.76986
Macroglossia	-0.179983	0.483809	-1.10526	-0.478661	1.30252
Macrostomia	-1.44298	1.46206	-0.463999	0.655214	0.436276
Animal Mammary Neoplasms	0.473643	-0.23175	0.594166	2.17107	3.29619
Mammary Neoplasms, Experimental	0.302662	-0.317752	0.951364	2.00586	3.40614
Meniere Disease	0.628477	0.954409	1.50456	3.5819	2.88911
Micrognathism	-1.3378	-0.105894	0.0256023	2.64012	2.23509
Mild Mental Retardation	0.282523	-0.718115	1.15044	0.309947	-1.99859
Spinal Muscular Atrophy	-0.742187	-1.10739	2.14514	0.445601	2.06568
Mutism	1.45186	0.768791	1.13548	-0.731209	-1.57275
Osteochondrosis	0.760403	0.726883	15.5533	-1.36524	5.69876
Pituitary Adenoma	-1.07154	-0.262042	1.8649	1.34713	3.35019
Pituitary Diseases	-0.269051	-0.194289	1.63351	1.68327	3.37134
Polycystic Ovary Syndrome	0.958383	0.747183	2.37674	1.47724	4.63102
Ptosis	-0.129678	-0.305103	1.9658	3.27964	0.40141
Rett Syndrome	-0.0472068	-2.20327	0.907107	-0.59744	0.445055
Sarcoidosis	-2.55032	0.682353	-0.0360169	2.95651	4.2312
Seminoma	-1.001	0.842535	0.626498	0.543268	1.49984
Post-Traumatic Stress Disorder	0.204022	2.89621	0.757415	-0.467716	1.67235
Rous Sarcoma	-0.691924	4.29156	2.15496	-0.0682061	1.1255
Thyroid Gland Follicular Adenoma	0.677897	-1.28757	0.487233	0.554018	1.72093
Retinoschisis	1.37185	2.35311	3.57812	-0.589126	-0.860845
Old myocardial infarction	-0.304127	-0.208342	0.0927331	-1.75569	-1.04939
Streptococcal pneumonia	-0.698024	0.0534118	-0.443087	-2.12807	1.15142
Peritoneal adhesion	-2.41615	0.0162575	-0.876144	0.351379	0.708795
Cleft palate with cleft lip	-0.651852	0.893396	1.39274	1.84874	-0.0522247
Congenital pectus carinatum	0.262256	1.74591	1.38713	2.43276	-1.38652
Joint stiffness	-0.0851759	-0.673959	0.199213	0.980876	0.605706
HELLP Syndrome	-1.50476	-0.452457	1.31124	0.239611	1.69823
Follicular adenoma	0.679825	1.28891	2.00879	0.998331	1.50312
Anaplastic carcinoma	0.73929	1.46533	1.58009	2.82766	4.008
Carcinoma, Spindle-Cell	0.737607	0.349824	0.429477	1.97472	4.09122
Undifferentiated carcinoma	-0.106595	1.43135	1.01217	2.50749	5.06529
Carcinomatosis	0.685443	0.66913	1.10633	2.04496	4.4676
Mental deterioration	0.0160663	-3.26196	0.00369324	1.09465	-0.494302
Small for gestational age (disorder)	0.496533	0.520107	0.242332	-0.00734875	0.862378
High forehead	-1.97169	-1.85366	-0.334387	-0.060418	-0.254092
Coloboma of iris	1.88315	0.343912	0.998295	-1.05951	1.64857
Fundus coloboma	0.847608	1.70825	3.16911	-0.822296	2.9591
Carcinoma, Small Cell	-0.840696	1.51331	-0.439851	1.08252	0.192494
Parathyroid Adenoma	0.264242	-0.245125	0.233475	-2.02146	1.73974
Rotator cuff syndrome	2.38695	-0.178123	1.45295	1.22647	0.857344
Trigonocephaly	1.04262	1.45024	0.93955	0.894816	0.329852
Cranioschisis	0.650857	1.79968	1.44528	-0.136911	-0.75654
Accessory nipple	-0.428009	-0.8825	1.03251	-0.439348	0.447133
Lissencephaly	-0.700881	1.66851	1.78127	0.598734	-0.125088
Polymicrogyria	-0.771739	0.268727	1.12852	0.291075	0.175022
Pachygyria	-1.6544	1.29378	2.06955	1.01302	0.21981
Qualitative abnormality of granulocyte	1.26906	0.793337	1.60029	0.786782	2.12689
Late fontanel closure	0.0625541	-0.0869259	0.32168	-1.99849	-0.938555
Phosphate Diabetes	-0.532406	0.550236	2.03023	1.00933	0.368265
High altitude pulmonary edema	1.63153	-0.982516	0.0713897	-0.438689	1.25667
Craniofacial Abnormalities	-0.196908	-1.45963	0.031525	-1.16778	-0.491766
Dystonia, Paroxysmal	-1.41382	-1.47444	0.716598	0.0475848	1.26258
Dystonia Disorders	-1.71662	-0.104129	0.715955	1.27098	0.22354
Dystonia, Diurnal	-2.57926	-1.50246	0.0881991	-0.0106087	1.10664
Telecanthus	1.19232	-0.0155218	-0.312458	3.25733	1.28437
Heterochromia iridis	0.385051	1.81881	2.38403	-3.5129	1.97898
Small nose	-2.20583	-2.0554	-0.104702	-0.545622	-0.00362248
Large nose	-0.393156	2.00473	0.0683843	0.991619	0.536513
Wide nose	0.0471029	1.54921	0.731074	0.596462	0.603315
Large fontanelle	1.8437	2.12523	1.68987	0.105297	0.578915
Secondary malignant neoplasm of liver	-0.914548	1.08931	3.60158	2.75401	3.44908
Congenital neurologic anomalies	0.141678	1.29623	2.45441	0.819597	1.96794
Short neck	0.298832	0.617123	0.729596	2.66824	2.14655
Dilatation of ureter	1.06359	0.659753	1.07946	-0.220346	1.29686
Hepatitis C, Chronic	-2.67399	1.8572	0.917416	1.22388	2.84956
Thin lips	-1.11202	0.151601	-0.0795737	-0.315483	-1.48332
Stage IV Colorectal Cancer	-2.56674	-0.93067	0.0945015	-1.70233	0.299303
Hypophosphatemic Rickets, X-Linked Dominant	-0.354237	0.780815	1.07637	1.26096	1.0694
Dystonia, Limb	-3.52755	-1.38737	-0.0355331	-1.09386	0.343034
Malignant neoplasm tonsil	-2.4833	0.134741	0.610588	-0.0360301	0.938083
Hypoxic-Ischemic Encephalopathy	-0.33414	0.357503	1.15827	3.21835	0.974944
SIMPSON-GOLABI-BEHMEL SYNDROME, TYPE 1	-0.140232	-0.851753	-0.289524	0.186267	1.56896
Invasive carcinoma of breast	-0.200162	0.302848	1.65708	-0.115496	3.57296
Dysphasia	1.80133	-1.24606	-0.435405	-0.345554	-0.796307
Endometrial adenocarcinoma	1.00461	0.00437454	2.13096	1.12886	4.33557
Ductal Carcinoma	-1.01921	0.479661	2.49781	0.80315	1.8804
Mammary Carcinoma, Animal	0.473643	-0.23175	0.594166	2.17107	3.29619
Lipoatrophy	-0.712988	-1.32428	0.489567	0.14706	1.19122
Congenital euryblepharon	0.848614	-0.368733	0.457259	-0.0559887	-0.176912
Astrocytoma, low grade	0.393847	1.40882	1.23956	1.27859	2.71298
Infiltrating Cervical Carcinoma	1.28731	1.26287	1.2377	1.12934	1.84791
Hypertrophy of nose	-0.393156	2.00473	0.0683843	0.991619	0.536513
Sensory hearing loss	0.499282	-1.48155	1.30281	2.14384	1.47838
Overfolded helix	0.524664	-1.39291	1.02246	-0.937104	0.935449
Cerebrofrontofacial Syndrome	0.760403	0.726883	15.5533	-1.36524	5.69876
Long nose	-0.285716	0.936356	1.48252	1.78289	-0.840103
Pointed chin	0.16774	-2.34745	0.318839	-0.179397	-0.515976
Coarse facial features	-0.100689	1.95148	0.511785	2.13225	0.568959
Externally rotated hips	-6.18565	0.461319	0.150548	-1.2012	0.0162492
Hypoplastic scapulae	1.46825	-1.33983	1.68324	2.0702	-0.318288
Shoulder girdle muscle atrophy	-0.449669	-0.0510446	-0.506487	-0.0830758	0.399565
Generalized dystonia	0.374986	0.0438785	1.65679	-1.87051	0.364363
Long palpebral fissure	-0.182175	-1.63121	-0.0256178	0.572275	1.21453
Short nose	-2.37048	-2.15704	-0.0283346	-0.655027	-0.0384034
Iris Coloboma with Ptosis, Hypertelorism, and Mental Retardation	0.760403	0.726883	15.5533	-1.36524	5.69876
Low posterior hairline	0.0373765	-1.73957	0.670755	0.110964	-1.70095
Hypoplastic mandible condyle	-1.30901	-0.0994437	0.0969295	2.72434	2.26873
Short columella	0.220793	0.0252149	1.75443	-1.87949	0.965701
Prominent metopic ridge	-1.29384	-0.136481	0.751431	1.70187	-0.164748
Depressed nasal tip	1.97112	-0.071461	0.803817	2.44079	1.73786
Postnatal growth retardation	-1.23834	1.3006	1.07966	1.35296	0.271397
Long philtrum	-0.700361	-1.19843	-1.20052	0.0898094	-0.643782
Thin upper lip vermilion	-1.06317	1.97273	1.4308	0.195129	-0.328193
Full cheeks	-0.531837	-0.790298	2.13887	0.8038	1.13529
Highly arched eyebrow	-0.725336	-1.68126	0.644776	-1.78482	-0.341868
Agyria	-0.637341	0.774092	1.39709	-0.290563	-0.00538729
Malformations of Cortical Development	-2.42002	0.844545	1.2731	-0.463062	-0.103383
Regurgitation	-0.0774242	-0.399529	2.19736	0.943199	0.27865
Psychomotor retardation, mild	-2.3175	0.743592	1.56213	1.11756	-1.16184
Chubby cheeks	-0.531837	-0.790298	2.13887	0.8038	1.13529
Stage IV Colorectal Cancer AJCC v7	-2.58541	-0.467611	-0.0402452	-2.1815	0.961974
Familial Hypophosphatemic Rickets	0.0433458	0.423462	1.20861	1.81074	-0.583906
Vitamin D-Resistant Rickets, X-Linked	0.151874	0.754073	1.98762	1.59862	0.102606
Puffy cheeks	-0.531837	-0.790298	2.13887	0.8038	1.13529
Canine Osteosarcoma	-0.525852	1.96006	2.13584	-0.0365215	0.714369
Mild global developmental delay	-2.00925	1.0602	1.82109	1.24772	-0.83001
Bowed and upward slanting eyebrows	-0.725336	-1.68126	0.644776	-1.78482	-0.341868
Uroureter	1.12886	0.5911	0.908915	-0.476521	0.852252
Oral cleft	0.827691	0.752389	1.26952	1.36728	1.36734
Death in early adulthood	-0.286331	0.852372	-0.851147	0.437572	1.36084
Cerebral cortical hemiatrophy	0.7014	1.46571	1.88711	-1.29552	0.573375
Subcortical cerebral atrophy	0.972962	1.77115	1.81892	-1.48431	-0.857671
Aplasia/Hypoplasia of the breasts	-0.116194	1.52622	2.09131	4.17366	0.380948
Aplasia/Hypoplasia of the mandible	-1.19492	-0.232597	-0.0459734	2.56849	2.16759
Specific learning disability	-0.333318	1.35525	0.640147	-1.2076	0.086595
Large bregma sutures	1.8437	2.12523	1.68987	0.105297	0.578915
Large, late-closing fontanelle	1.8437	2.12523	1.68987	0.105297	0.578915
Wide bregma sutures	1.8437	2.12523	1.68987	0.105297	0.578915
Thickened facial skin with coarse facial features	-0.100689	1.95148	0.511785	2.13225	0.568959
Chronic alcoholic liver disease	-2.82789	0.610366	0.798658	0.380276	-0.0502318
Kabuki syndrome eyelids	0.848614	-0.368733	0.457259	-0.0559887	-0.176912
Repeated speech	1.00355	-0.391848	1.00979	-1.1274	-1.3708
Abnormal skeletal development	-0.00602837	-0.85801	0.433739	1.60496	1.50392
Hypoplasia of columella	0.220793	0.0252149	1.75443	-1.87949	0.965701
Hyperplasia of nose	-0.393156	2.00473	0.0683843	0.991619	0.536513
Hypertrophy of cheeks	-0.531837	-0.790298	2.13887	0.8038	1.13529
Hyperplasia of cheeks	-0.531837	-0.790298	2.13887	0.8038	1.13529
Wedge shaped head	0.384397	1.88307	0.448495	1.89375	0.0927634
Triangular head shape	0.384397	1.88307	0.448495	1.89375	0.0927634
Decreased projection of lower jaw	-1.30901	-0.0994437	0.0969295	2.72434	2.26873
Decreased projection of mandible	-1.30901	-0.0994437	0.0969295	2.72434	2.26873
Retrusion of lower jaw	-1.30901	-0.0994437	0.0969295	2.72434	2.26873
Aortopulmonary Septal Defect	-1.74731	-0.776576	-0.193693	-0.493113	0.976826
Chagas Cardiomyopathy	-0.818478	-1.27064	0.759287	1.53642	-0.297366
Absence Epilepsy	-1.03938	-1.5668	-0.0769405	0.0372833	0.275544
Muscle Rigidity	0.851397	-0.876996	1.68363	2.33168	0.32388
Atrial Premature Complexes	-0.81668	0.646713	0.0684942	1.88488	1.2507
Refractive Errors	2.39402	2.30194	1.98947	0.999286	1.62217
Conduction disorder of the heart	2.96917	2.97382	2.24236	2.61781	2.58467
Familial dilated cardiomyopathy	3.44875	1.98456	1.27575	0.901676	3.12586
Ostium secundum atrial septal defect	-1.92617	-0.827105	-1.61414	2.75668	1.17657
Rigor - Temperature-associated observation	-0.984131	-1.36108	-0.923515	1.06659	-0.154473
Ametropia	-0.796808	0.707445	1.50599	0.636381	0.420246
Hereditary Diffuse Gastric Cancer	-1.27932	0.516386	0.891603	1.81358	3.47535
CARDIOMYOPATHY, FAMILIAL RESTRICTIVE, 1 (disorder)	0.757775	-0.126894	0.0598355	1.67602	-1.32831
Left ventricular noncompaction	0.0901484	-0.762789	-1.22628	-0.0207375	0.28007
Left ventricular noncompaction cardiomyopathy	0.314945	-0.452989	-0.708833	0.335754	1.06599
Osteoporosis, Age-Related	1.09033	2.45102	1.33218	1.63535	2.05946
Neoplastic Cell Transformation	-0.526449	-0.345651	0.405574	1.0045	1.35331
Osteoporosis	0.877173	2.22071	3.57349	2.44175	3.23247
Osteoporosis, Senile	-0.321424	2.23876	0.867257	1.48136	1.43134
Viremia	-0.152569	0.234076	0.209376	0.946064	0.0835287
Congenital coloboma of iris	1.53614	0.355516	0.91436	0.430587	1.54556
Simple ear	1.27541	0.427669	-0.351856	-0.175448	0.363834
Post-Traumatic Osteoporosis	-0.159351	2.63152	0.624082	1.31663	1.69645
Abnormality of the pinna	1.25303	0.363518	-0.395552	-0.410071	0.423932
Pelvic Organ Prolapse	-0.0599419	0.0270682	0.421149	0.241478	0.422033
Immune Reconstitution Inflammatory Syndrome	-0.110834	0.447174	-0.604467	1.7759	-0.187938
Progressive sensorineural hearing impairment	1.84904	1.29447	1.46904	0.781063	1.90085
Young adult onset	0.579598	0.222246	-0.714495	-0.51106	-0.762746
Nonsyndromic Deafness	2.88935	2.43684	2.89867	1.80369	2.32409
Abdomen distended	0.367525	1.79511	0.990227	-0.12863	1.33315
Cholestasis	0.404581	2.93057	1.04124	2.64266	2.5265
Fibrosis	-1.21324	1.46216	1.37597	3.91592	3.66345
Intestinal Pseudo-Obstruction	-1.9781	0.974293	0.755624	0.365265	0.940695
Nausea and vomiting	-1.52801	2.80426	-0.539408	3.7074	1.75645
Vesico-Ureteral Reflux	-1.1551	0.47631	-0.180561	-1.20093	-0.990434
Visceral Myopathy	-0.383381	-0.617468	0.617505	0.917928	0.372952
Decreased peristalsis	-1.17588	0.767173	-1.87267	2.86633	-0.782228
Chronic intestinal pseudo-obstruction	-4.10129	-0.688036	0.36922	-0.894451	1.30218
Microcolon	-2.09006	-0.0495932	-1.09386	0.496652	0.641079
Cholestasis of pregnancy	-0.64319	-0.515892	0.0544992	-0.666409	0.668202
Megacystis microcolon intestinal hypoperistalsis syndrome	-1.17588	0.767173	-1.87267	2.86633	-0.782228
Megaduodenum and-or Megacystis	-1.70987	0.212757	-3.98797	2.1497	-0.563072
LATERAL MENINGOCELE SYNDROME	-1.565	0.266944	1.79841	0.0120918	1.84013
Megacystis	0.308288	0.330842	-1.24618	1.79502	0.137823
LIMB-MAMMARY SYNDROME	-1.66187	0.626741	1.82771	-0.479409	2.03281
Fetal megacystis	-2.67972	-1.95241	-21.3099	-0.55365	-2.11969
Secondary Neoplasm	-2.33718	0.0902046	0.159605	0.827439	0.823714
Microcolon on contrast enema	-2.09006	-0.0495932	-1.09386	0.496652	0.641079
Multicystic Dysplastic Kidney	-1.47625	2.10297	0.0867476	1.9034	1.23094
Intestinal hypoperistalsis	-1.17588	0.767173	-1.87267	2.86633	-0.782228
Aplasia/Hypoplasia of the abdominal wall musculature	-0.179891	-0.526586	-0.164873	0.103711	-1.07484
Edema	-1.85322	-0.0611059	0.100607	3.00343	1.30084
IGA Glomerulonephritis	-1.74519	0.760597	1.58115	0.912862	3.23971
Nephrosclerosis	1.4336	-0.479216	0.166497	1.73738	-0.627183
Lipoid nephrosis	0.492147	1.42814	2.4487	2.89292	2.27111
Proteinuria	-1.15626	2.10751	2.21971	2.38078	2.90935
Kidney Failure	0.535125	1.44272	-0.0368158	3.57615	3.32742
AIDS-Associated Nephropathy	-1.15395	-1.36021	0.215789	0.43539	-0.511643
Malignant neoplasm of tongue	-0.760468	-1.83801	-0.805429	1.0724	1.12157
Glomerulosclerosis (disorder)	-0.198861	-0.299925	1.06234	2.99701	1.79143
Adenocarcinoma, Clear Cell	-1.84443	-0.0859828	-0.401942	0.172036	2.23699
Congenital contractural arachnodactyly	-1.49113	0.161128	0.0445379	1.21039	1.30136
Fallopian Tube Carcinoma	0.0951556	0.222143	-0.542214	0.852348	0.131287
Renal sclerosis with hypertension	0.577683	0.175305	1.06189	-1.40014	-0.738305
Body fluid retention	-1.4743	0.424527	-1.13189	2.51652	3.05596
Renal glomerular disease	-1.96039	0.427326	2.65275	3.15613	2.84126
Diffuse mesangial sclerosis (disorder)	2.09871	-0.498512	1.13192	-0.00478453	1.77266
Stage IV Ovarian Carcinoma	0.433978	0.562052	0.920806	0.837882	1.8218
Segmental glomerulosclerosis	1.43571	-1.85942	0.317868	-1.41279	-2.24408
Steroid-resistant nephrotic syndrome	1.43974	1.15468	2.32936	0.326893	0.935645
Salcedo syndrome	-0.218252	-3.15211	0.102305	-1.91394	-0.0583722
Nephrotic syndrome, focal and segmental glomerular lesions	-0.156046	-3.00514	-0.0973722	-2.58867	-3.76088
Fibrosing disease	0.524615	0.240974	4.47155	-0.0234008	-11.7801
Tongue Carcinoma	-0.289361	-1.07955	0.495305	-0.0322347	-0.0668588
Secondary malignant neoplasm of lymph node	-0.264668	2.65642	4.93742	3.3712	5.35221
Nephronophthisis	-0.256505	2.56849	1.08521	1.72393	1.86582
Adenocarcinoma of lung, stage I	0.114013	0.515139	0.590478	-0.0924648	-0.885712
Decreased albumin	-0.10277	0.682425	0.151714	0.419231	2.82875
Carcinoma, Pancreatic Ductal	1.20012	-2.15522	1.26065	-0.437313	1.11242
Salivary gland carcinoma	-1.34371	0.204183	-0.971465	0.103399	-0.865235
Liver Dysplastic Nodule	-0.828662	-1.30559	-0.0877983	-0.113244	1.16462
Invasive Skin Melanoma	-0.655171	-0.0566576	0.553622	1.71915	0.550167
Primary Focal Segmental Glomerulosclerosis	1.14326	-0.281619	2.6746	0.0512171	-0.409155
Hypomagnesemia 1, Intestinal	-0.356024	-0.183814	1.85656	-0.474262	-1.24104
NEPHROTIC SYNDROME, STEROID-RESISTANT, AUTOSOMAL RECESSIVE	2.59272	-0.151054	2.0536	1.11282	0.653631
Collapsing glomerulopathy	-0.255185	0.179061	-0.423514	0.732527	0.140144
Nephrotic syndrome with focal and segmental hyalinosis	-0.156046	-3.00514	-0.0973722	-2.58867	-3.76088
Nephrotic syndrome with focal and segmental sclerosis	-0.156046	-3.00514	-0.0973722	-2.58867	-3.76088
Nephrotic syndrome with focal glomerulonephritis	-0.156046	-3.00514	-0.0973722	-2.58867	-3.76088
Autosomal dominant focal segmental glomerulosclerosis	-0.790316	-9.33196	0.22229	-1.62436	-4.04263
Steroid resistant nephrotic syndrome of childhood	1.22206	1.0213	2.27996	0.206676	1.28814
Focal Segmental Glomerulosclerosis, Not Otherwise Specified	0.777479	0.194481	0.719384	1.36589	0.891742
Platelet mean volume determination (procedure)	0.823802	0.369372	4.06894	0.634171	0.498014
Carcinoma, Endometrioid	-2.01422	-1.28201	1.14102	0.752868	0.887979
Anisocytosis	1.06087	0.859374	0.929621	0.206869	-0.761002
Platelet distribution width measurement	-0.0257884	0.532894	2.7354	0.469064	0.544453
Increased mean platelet volume	-1.19594	-0.658613	3.21161	0.379647	-2.51943
Platelet distribution width result	-0.0257884	0.532894	2.7354	0.469064	0.544453
Pneumonia, Ventilator-Associated	-1.42932	-0.422622	-1.9939	-1.31023	0.65019
Macrothrombocytopenia	1.63252	1.91969	1.67518	1.38506	-0.903941
Autosomal dominant macrothrombocytopenia	0.212379	-0.124186	1.03989	1.80124	-0.774343
Dental caries	1.41481	1.73325	0.409104	2.86895	2.65126
Endocardial Fibroelastosis	1.66179	0.458237	0.430128	1.43696	1.91483
Trichomonas Infections	0.89331	3.69352	-1.93524	1.10006	0.684479
Caries (morphologic abnormality)	0.685518	3.2835	0.198077	2.14022	3.35816
[truncated: 12,269 more rows]

## Sheet: 5 species p-values
	human	chimpanzee	gorilla	mouse	dog
Adenocarcinoma	0.0440413	0.456625	0.00218426	1.5153e-05	1.52891e-08
Amyotrophic Lateral Sclerosis	0.269144	0.00320461	1.3195e-06	0.0671724	5.96979e-06
Down Syndrome	0.0921877	0.267808	0.00175972	0.104674	0.000764157
Glioblastoma	0.0561623	0.161706	1.64872e-06	0.000228021	2.52293e-10
Hepatomegaly	0.733709	0.498678	0.0697155	0.00554381	0.0119224
Schizophrenia	0.767128	0.000680106	5.57418e-14	0.0817634	3.53581e-14
Alzheimer's Disease	0.221758	0.00584248	2.27474e-11	6.07069e-05	3.77759e-10
Amyloidosis	0.152692	0.0717252	0.000283343	0.123778	0.00183887
Anemia, Hemolytic	0.121979	0.836637	0.320723	0.427256	0.108076
Rheumatoid Arthritis	0.000348352	0.0688446	0.000285017	1.69287e-07	8.4413e-14
Asthma	0.018264	1.69598e-06	0.000118656	0.000331979	1.68429e-11
Astrocytoma	0.53275	0.651528	0.00337268	0.349067	1.23261e-07
Malignant neoplasm of breast	0.524715	1.16108e-06	3.39503e-21	1.69871e-11	2.63819e-19
Malignant tumor of colon	0.046931	0.266999	1.55082e-05	3.01732e-05	5.50812e-09
Colonic Neoplasms	0.289072	0.149579	0.0095217	0.00682092	4.36256e-06
Cystic Fibrosis	0.0262149	0.404733	0.223479	0.118339	0.0033844
Presenile dementia	0.764097	0.024251	0.000369265	0.887084	0.00103241
Mental Depression	0.530487	0.00282927	6.00013e-08	0.0008466	0.00374212
Depressive disorder	0.448632	0.112782	1.29046e-06	0.000217109	0.00235651
Diabetes	0.396313	0.014945	5.39701e-05	0.0200487	3.36655e-05
Diabetes Mellitus	0.612335	0.0383906	3.92184e-06	0.000791575	4.29382e-06
Membranous glomerulonephritis	0.424375	0.0203342	0.370939	0.00520168	0.0739064
Hepatolenticular Degeneration	0.744974	0.221165	0.569568	0.532672	0.0287189
Angioedemas, Hereditary	0.488479	0.444655	0.739365	0.677596	0.910741
Keratoconus	0.609376	0.000459333	0.000134251	0.132282	0.000522844
Keratosis Follicularis	0.947961	0.777865	0.366432	0.626849	0.220864
Kidney Failure, Acute	0.0400198	0.179506	0.376946	0.0888521	1.50128e-05
liposarcoma	0.241791	0.957375	0.510423	0.387027	0.154259
Liver Cirrhosis	0.849915	0.000288408	0.0281312	0.00368014	5.15319e-06
Liver Cirrhosis, Experimental	0.0178764	1.05555e-07	2.58359e-09	2.61084e-07	2.88957e-12
Liver neoplasms	0.363327	0.123166	0.00075106	0.000564137	3.75313e-09
Lung diseases	0.014497	0.522065	0.148552	0.361985	7.03449e-07
Chronic Obstructive Airway Disease	0.167197	3.10571e-05	0.00635113	0.000526101	1.49371e-05
Lung Neoplasms	0.0917722	0.220283	0.0158679	1.75398e-05	6.05393e-06
melanoma	0.677946	0.0245378	2.76567e-11	0.000321513	6.57827e-13
Multiple Sclerosis	0.011564	0.032101	0.0767389	0.000312035	0.000260111
Myocardial Infarction	0.895036	0.0161074	0.00394654	0.000164822	1.72773e-06
Nasal Polyps	0.000260793	0.620034	0.531014	0.0221388	0.06825
Neoplasm Metastasis	0.751678	0.0060124	1.69879e-16	5.71592e-07	5.36889e-15
Nephrotic Syndrome	0.138071	0.300626	0.0807141	0.0819802	0.18426
Obesity	0.436623	0.000117024	1.28136e-10	9.5429e-06	2.26418e-10
Degenerative polyarthritis	0.143298	0.0033625	2.34515e-05	2.04728e-06	8.63477e-08
Other specified peritonitis	0.46463	0.427671	0.0988146	0.0285535	0.0254873
Pancreatitis	0.46424	0.147804	0.0278883	0.00385157	0.00488815
Prostatic Neoplasms	0.156016	0.164469	3.17013e-05	0.00934405	3.83985e-05
Pulmonary Emphysema	0.000561268	0.52302	0.908374	0.724589	0.00377358
Cerebrovascular accident	0.0723504	0.655698	0.0115142	0.00333674	2.02247e-07
Thromboembolism	0.273867	0.664663	0.703146	0.44104	0.109066
Trypanosomiasis	0.802155	0.144618	0.69182	0.477292	0.181535
Urinary Incontinence	0.413668	0.191366	0.148843	0.0487879	0.0218286
Cerebral Amyloid Angiopathy	0.435692	0.284677	0.467648	0.0569577	0.647197
Deep Vein Thrombosis	0.000111995	0.727432	0.57658	0.114679	0.162584
Secondary malignant neoplasm of bone	0.344932	0.907117	0.040695	0.000338538	0.00175597
Hepatocellular Adenoma	0.564727	0.372248	0.680283	0.874439	0.22467
Diastrophic dysplasia	0.404433	0.349768	0.14783	0.158349	0.579272
alpha 1-Antitrypsin Deficiency	0.881139	0.525726	0.805838	0.715102	0.1397
Embolism, Paradoxical	0.258975	0.813362	0.951193	0.957767	0.999342
Fibrosis, Liver	0.136381	0.00668958	0.00489459	0.378816	2.06836e-05
Hypoalbuminemia	0.566525	0.576062	0.503748	0.25407	0.00297378
Malignant neoplasm of lung	0.814836	0.00113472	2.64946e-08	6.64885e-08	6.18726e-16
Familial lichen amyloidosis	0.137539	0.556811	0.273555	0.894036	0.219963
Familial Alzheimer Disease (FAD)	0.209659	0.560272	0.00620157	0.666846	0.0168413
Adult Hepatocellular Carcinoma	0.48426	0.913203	0.976577	0.855321	0.45483
Senile Plaques	0.241622	0.183417	0.0498712	0.0543513	0.0349584
Argyrophilic grain disease	0.965225	0.746923	0.482722	0.035318	0.918024
Malignant neoplasm of prostate	0.379209	0.0176148	4.53608e-12	1.01976e-06	1.89778e-12
Thrombophilia	0.0686421	0.537264	0.043902	0.777395	0.996322
Alzheimer Disease, Late Onset	0.504434	0.14387	0.0023159	0.862859	0.0412259
Overweight	0.69157	0.119102	0.0575584	0.0317817	0.00161509
Neurodegenerative Disorders	0.0107695	0.306959	0.000259198	0.0133539	0.00119105
Acute Confusional Senile Dementia	0.591243	0.787795	0.0898686	0.374264	0.117174
Prostate carcinoma	0.327697	0.0642316	3.66785e-13	1.3944e-07	6.59562e-12
Lung Diseases, Obstructive	0.703437	0.442153	0.567101	0.320062	0.725529
Toxic Shock Syndrome	0.0804047	0.489834	0.221527	0.633619	0.0134626
Breast Carcinoma	0.211791	5.32686e-05	8.59904e-19	5.2904e-11	6.79491e-17
Chronic lung disease	0.387016	0.484975	0.265198	0.252954	0.283715
Alzheimer's Disease, Focal Onset	0.591243	0.787795	0.0898686	0.374264	0.117174
Alzheimer Disease, Early Onset	0.650572	0.530891	0.519873	0.186077	0.103552
Lewy Body Disease	0.829328	0.976765	0.188402	0.687934	0.053853
Chronic graft-versus-host disease	0.00296621	0.868702	0.696448	0.412171	0.0820565
Ischemic stroke	0.296941	0.189325	0.111948	0.00494913	3.35544e-05
Hepatic Form of Wilson Disease	0.358226	0.574134	0.707943	0.196734	0.0318943
Acute Kidney Insufficiency	0.0640381	0.141664	0.405298	0.49882	0.020161
Benign Prostatic Hyperplasia	0.579822	0.985888	0.0181432	0.333617	0.0330046
AURAL ATRESIA, CONGENITAL	0.254374	0.814387	0.73395	0.75104	0.965221
Liver carcinoma	0.394009	0.00189982	7.07528e-11	1.22137e-07	5.20673e-20
Acute kidney injury	0.202824	0.209124	0.162868	0.619689	0.0109205
Plaque, Amyloid	0.176849	0.17513	0.0260384	0.14804	0.0461612
Prostatic Hyperplasia	0.267342	0.443518	0.417623	0.629868	0.902433
alpha-1-Antitrypsin Deficiency, Autosomal Recessive	0.357834	0.919644	0.882327	0.370018	0.196015
Congenital Abnormality	0.795188	0.971261	0.0274877	0.174846	0.000395063
Adenoma	0.7379	0.558982	0.00940573	0.024679	4.03723e-08
Alcoholic Intoxication, Chronic	0.0626399	1.58261e-06	1.89748e-06	0.00032352	0.00335765
Autosome Abnormalities	0.439299	0.395274	0.933709	0.240134	0.644877
Malignant neoplasm of urinary bladder	0.348302	0.0081932	0.000164479	0.0235412	0.000202192
Bladder Neoplasm	0.502896	0.0134695	1.41292e-05	0.0180351	4.34436e-05
Malignant Neoplasms	0.0763216	0.0963407	0.00708018	0.0139375	1.22342e-06
Candidiasis	0.208982	0.81461	0.500765	0.194856	0.110106
Squamous cell carcinoma	0.513044	0.0217598	2.84545e-06	0.000463392	4.76074e-13
Chromosome Aberrations	0.439299	0.395274	0.933709	0.240134	0.644877
Congenital chromosomal disease	0.294085	0.609908	0.421412	0.43967	0.0247497
Ulcerative Colitis	0.0122463	0.0130891	0.0137785	0.0430838	0.00116108
Colorectal Carcinoma	0.135861	0.0020743	4.68119e-10	1.8156e-08	4.96025e-13
Colorectal Neoplasms	0.116647	0.125129	0.00478334	0.000262286	2.21491e-05
Drug toxicity	0.0179133	0.0317932	0.0136004	0.348133	0.0912547
Hepatitis B	0.00933698	0.099948	0.0202409	0.027855	0.00238892
Inflammation	0.0709438	0.00647702	0.201865	0.0234557	3.56498e-06
Laryngeal neoplasm	0.0177915	0.523525	0.241454	0.122673	0.185448
leukemia	0.0401062	0.776771	0.0159199	0.0156396	5.07279e-07
Chronic Lymphocytic Leukemia	7.61925e-07	0.628932	0.834214	0.426023	0.00585225
Acute lymphocytic leukemia	0.000267205	0.825688	0.242378	0.0352477	4.66514e-05
Acute Promyelocytic Leukemia	0.0845339	0.944456	0.102065	0.439971	0.00784484
Lupus Erythematosus, Systemic	3.03731e-05	0.64276	0.0199177	0.000403032	0.00014658
Lymphoma	1.34328e-05	0.587192	0.162491	0.146176	9.34048e-07
Lymphoma, Follicular	0.000198083	0.676568	0.515495	0.0169533	0.00181903
Lymphoma, Non-Hodgkin	0.0636442	0.174811	0.00839576	0.0124883	9.25789e-05
Malignant neoplasm of stomach	0.263821	0.358059	1.52517e-07	0.00383597	4.98569e-13
Multiple Myeloma	2.51369e-06	0.989831	0.0578603	0.0226368	4.73177e-07
Neoplasms	0.0458883	0.109816	0.00888566	0.0954833	1.23319e-07
Neuroblastoma	0.21516	0.0631841	1.34182e-11	0.000308267	1.32404e-08
Adenomatous Polyposis Coli	0.271806	0.675759	0.06788	0.0419108	0.0299455
polyps	0.0523718	0.174298	0.957599	0.0131092	0.00257245
Psoriasis	1.35578e-05	0.136157	0.0871665	0.0665104	0.000486749
Adverse reaction to drug	0.0179133	0.0317932	0.0136004	0.348133	0.0912547
T-Cell Lymphoma	0.117088	0.706148	0.485297	0.698303	0.0562913
Spina Bifida	0.446002	0.77654	0.463382	0.560795	0.358314
Benign Neoplasm	0.0789167	0.883295	0.856882	0.398205	0.515486
Malignant neoplasm of mouth	0.283852	0.418348	0.000697137	0.204898	0.000486184
Cholangiocarcinoma	0.763552	0.483699	0.403406	0.230158	0.0225449
Lip and Oral Cavity Carcinoma	0.321668	0.441203	0.000363281	0.036193	0.000327775
Congenital defects	0.190706	0.926417	0.650615	0.295844	0.040909
Pancreatic carcinoma	0.106242	0.104831	8.21505e-09	6.55055e-07	2.29565e-07
Carcinoma of Male Breast	0.410781	0.806432	0.610404	0.90383	0.8399
Malignant neoplasm of male breast	0.942501	0.395433	0.632962	0.980817	0.61122
Asthma, Occupational	0.840696	0.00746342	0.0396187	0.797651	0.0791038
Gastric Adenocarcinoma	0.0369291	0.468314	0.0456142	0.0438936	0.0593329
Adenocarcinoma of pancreas	0.769459	0.538641	0.119938	0.303917	0.0138528
Hyperplastic Polyp	0.84621	0.895176	0.793022	0.518199	0.152644
Adenocarcinoma of colon	0.393513	0.0877365	0.0565253	0.00786021	0.00141502
Malignant neoplasm of pancreas	0.240753	0.0793007	2.46181e-08	5.76789e-06	1.70129e-07
Malignant neoplasm of esophagus	0.518196	0.124252	0.0183243	0.0564906	4.38613e-05
Carcinogenesis	0.369097	0.0167527	4.53169e-12	1.16471e-08	7.18413e-15
Leukemogenesis	0.00148569	0.12687	0.389242	0.568101	0.00158532
Carcinoma of lung	0.576723	0.0010486	9.77923e-07	1.91775e-07	1.40296e-13
Colon Carcinoma	0.118267	0.2129	5.91453e-06	2.21764e-05	5.81935e-09
Stomach Carcinoma	0.211603	0.426442	2.94586e-08	0.0737547	1.94179e-11
Carcinoma of bladder	0.582983	0.0138446	4.13148e-05	0.0233498	0.000159506
Central neuroblastoma	0.128269	0.179449	3.91408e-12	0.000511517	1.24604e-07
early pregnancy	0.222659	0.176236	0.8735	0.980205	0.00526448
Malignant Squamous Cell Neoplasm	0.399386	0.0173216	0.650184	0.115903	0.0200625
Environment-Related Malignant Neoplasm	0.0502076	0.66513	0.709492	0.0294205	0.862544
Polyp of large intestine	0.632045	0.26528	0.881789	0.283022	0.124255
Squamous cell carcinoma of the head and neck	0.0259854	0.368356	0.0350585	0.143221	0.000237376
Adenoma of large intestine	0.951192	0.823705	0.849208	0.0606258	0.0427229
Chronic Lymphocytic Leukemia/Small Lymphocytic Lymphoma	0.297767	0.72073	0.734063	0.574153	0.221224
Primary malignant neoplasm of lung	0.688301	0.00133874	1.29769e-06	5.51767e-07	1.40056e-13
Adenocarcinoma of large intestine	0.841878	0.552658	0.0284893	0.0296109	0.355877
Mammary Neoplasms	0.0434704	0.178642	1.43877e-10	6.25455e-06	7.36836e-08
Colorectal Cancer	0.877861	0.000121851	1.72725e-16	1.43495e-09	1.10942e-15
Slow acetylator due to N-acetyltransferase enzyme variant	0.913658	0.894083	0.473433	0.850687	0.426
Fast acetylator due to N-acetyltransferase enzyme variant	0.511554	0.146315	0.235228	0.302231	0.147537
Laryngeal cleft	0.216617	0.408934	0.319737	0.687348	0.248973
Orofacial cleft	0.767135	0.189165	0.773324	0.649879	0.328326
Allergic disposition	0.00422716	0.809381	0.409276	0.124643	0.000529962
Luminal A Breast Carcinoma	0.114053	0.907117	0.541554	0.409995	0.0986632
Allergic sensitization	0.125022	0.200866	0.537472	0.512378	0.00603277
Childhood Neuroblastoma	0.557095	0.530443	0.0125322	0.293275	0.414553
Acquired Immunodeficiency Syndrome	0.11745	0.210642	0.966323	0.32854	0.00839477
Anemia	0.540416	0.338495	0.414944	0.00271028	8.21738e-05
Refractory anemias	0.128103	0.401817	0.0694886	0.0888197	0.000308118
Behcet Syndrome	0.00771628	0.0878279	0.145666	0.0282987	0.0177873
Brain Neoplasms	0.308624	0.352583	0.135028	0.232286	2.45209e-06
Female Breast Carcinoma	0.809466	0.367727	0.86446	0.180426	0.0674394
Malignant neoplasm of larynx	0.140504	0.320517	0.149897	0.118485	0.294782
Rectal Carcinoma	0.272164	0.716323	0.697885	0.0239459	0.00246338
Malignant neoplasm of thyroid	0.280657	0.379182	0.120361	0.424619	0.0016789
Non-Small Cell Lung Carcinoma	0.668719	0.00553086	7.39974e-08	0.000166021	2.25294e-09
Renal Cell Carcinoma	0.990194	0.0163812	0.00020254	0.00640272	2.95654e-09
Malignant tumor of cervix	0.0824048	0.437685	0.0256998	0.0461338	0.0008213
Cholelithiasis	0.0157238	0.136192	0.622345	0.0116224	0.0311238
Cleft upper lip	0.323984	0.172635	0.059921	0.0380656	0.0238455
Coronary Arteriosclerosis	0.674118	0.000470602	0.00255743	2.07504e-05	2.86909e-06
Crohn Disease	0.00010796	0.00541597	0.178165	0.0760337	0.000173197
Senile dementia	0.384161	0.547699	0.273661	0.946069	0.636832
Dementia, Vascular	0.529532	0.491368	0.331754	0.406068	0.501246
Dermatitis, Atopic	0.00250643	0.0710316	0.00877238	0.00130931	0.0360659
Diabetes Mellitus, Insulin-Dependent	0.0683638	0.0401734	2.84418e-05	0.00103579	2.33506e-05
Diabetes Mellitus, Non-Insulin-Dependent	0.133221	0.00712278	1.97773e-09	0.000496766	3.85957e-10
Diabetic Nephropathy	0.710581	0.00806644	0.000146059	0.0949565	0.000182515
Diastematomyelia	0.851322	0.586251	0.523549	0.567344	0.364228
Drug Allergy	0.0271652	0.0109844	0.28011	0.284479	0.49117
Endometriosis	0.0133885	0.11753	0.0204041	0.00248268	1.95019e-09
Epilepsy	0.529676	0.0616646	7.08208e-08	0.000149291	9.04226e-06
Esophageal Neoplasms	0.874537	0.0322622	0.0120559	0.248975	0.000369279
Exanthema	0.159133	0.314465	0.596295	0.00663882	0.00274179
Breast Fibrocystic Disease	0.283011	0.247287	0.259807	0.65079	0.527114
gallbladder neoplasm	0.353603	0.0224239	0.0965082	0.466541	0.257084
Gilbert Disease (disorder)	0.651655	0.526688	0.665956	0.512507	0.036449
Gingival Diseases	0.000536292	0.0127887	0.0802102	0.0749459	0.0137083
Glioma	0.175581	0.0168478	2.33657e-08	0.000198704	9.18049e-10
Head and Neck Neoplasms	0.00450914	0.965635	0.522723	0.760397	0.268183
Hepatitis	0.00162335	0.0162433	0.660243	0.225922	0.00166774
Hepatitis A	0.00232243	0.130633	0.513571	0.0413659	0.0123302
Hepatitis, Toxic	0.271625	0.178858	0.952114	0.198925	0.00399535
HIV Infections	0.00188076	0.0634982	0.0726535	0.547404	0.000120002
Huntington Disease	0.0963079	0.939631	0.00536238	0.568654	0.0112482
Hypertensive disease	0.275328	0.00317287	1.40818e-09	0.000372317	5.47265e-12
Male infertility	0.277164	0.550083	0.123832	0.385237	0.203848
Inflammatory Bowel Diseases	0.0252762	0.115679	0.028727	0.00773235	0.000351518
Kidney Failure, Chronic	0.291028	0.0408708	0.0116572	0.00465701	0.00922152
Childhood Acute Lymphoblastic Leukemia	0.0127281	0.950005	0.0378801	0.691329	0.0064212
Leukemia, Lymphocytic, Acute, L2	0.188024	0.960095	0.038022	0.735367	0.559777
Leukemia, Myelocytic, Acute	0.00344201	0.89205	0.00184822	0.00393514	6.95552e-05
Myeloid Leukemia	0.093301	0.353669	0.0548301	0.0849019	0.00366357
Leukopenia	0.0549649	0.0428207	0.923152	0.000127004	0.057727
Leukoplakia, Oral	0.192247	0.788451	0.210909	0.042883	0.366047
Liver Cirrhosis, Alcoholic	0.0194065	0.686554	0.125468	0.721503	0.217431
Liver diseases	0.208281	0.00057762	0.0350084	0.00126027	0.000125089
Meningioma	0.832942	0.078413	0.0662093	0.0171776	1.75998e-05
Mouth Neoplasms	0.970279	0.00472279	0.821429	0.0314244	0.00934772
Myopathy	0.00527764	0.50538	0.0163866	0.0528355	0.00676755
Neural Tube Defects	0.96886	0.474507	0.908292	0.912297	0.0936574
Neurenteric Cyst	0.851322	0.586251	0.523549	0.567344	0.364228
Osteopenia	0.465098	0.349232	0.18043	0.333157	6.39432e-05
Ovarian Carcinoma	0.100221	0.152327	7.59132e-10	8.27193e-07	2.39444e-09
Pancreatic Neoplasm	0.312491	0.0551195	0.0181327	0.00219972	0.00666656
Parkinson Disease	0.616879	0.0598183	2.40071e-05	0.0489104	1.75336e-06
Periodontal Diseases	0.000221337	0.249286	0.166056	0.0922881	0.000792233
Pre-Eclampsia	0.0862184	0.0734537	0.477137	0.0916135	0.000273115
Rectal Neoplasms	0.549443	0.159399	0.487909	0.00690961	0.257423
Systemic Scleroderma	0.00917285	0.114324	0.135028	4.84789e-06	0.00165166
Stomach Neoplasms	0.132456	0.359679	0.0446021	0.00351931	1.06705e-07
Thyroid Neoplasm	0.270508	0.815939	0.000795405	0.411979	0.000203231
Tuberculosis	0.419269	0.0859397	0.0170069	0.021771	1.05565e-05
Tuberculosis, Pulmonary	0.334456	0.104372	0.0740026	0.1991	0.172834
Virus Diseases	9.90357e-07	0.543845	0.731657	0.0207327	0.000292058
B-Cell Lymphomas	8.19768e-06	0.960192	0.700982	0.714111	0.00014376
Diffuse Large B-Cell Lymphoma	0.0140792	0.245717	0.26261	0.184668	0.00185738
Tethered Cord Syndrome	0.757553	0.269479	0.169714	0.722671	0.710173
Peripheral Vascular Diseases	0.686581	0.328993	0.444188	0.154234	0.0787613
Encephalopathies	0.192183	0.504448	0.651351	0.0442673	0.0706436
Idiopathic Membranous Glomerulonephritis	0.548795	0.342166	0.424273	0.400468	0.108373
Adenocarcinoma of lung (disorder)	0.137202	0.210999	4.33029e-07	0.0165707	0.000127337
Esophageal carcinoma	0.420399	0.262825	0.02223	0.199553	0.00563055
Iniencephaly	0.851322	0.586251	0.523549	0.567344	0.364228
Craniorachischisis	0.847581	0.402481	0.321466	0.893106	0.535575
Malignant neoplasm of oropharynx	0.361832	0.531849	0.237499	0.688334	0.301859
Malignant neoplasm of gallbladder	0.961464	0.804099	0.029004	0.0482429	0.000303387
Allergic asthma	0.000166921	0.43304	0.890002	0.012484	0.0834398
Mitochondrial Myopathies	0.823694	0.861842	0.0592261	0.133565	0.0950031
Dermatitis, Allergic Contact	0.0982676	0.765173	0.708564	0.135395	0.37836
Tumor Progression	0.0565686	0.40149	3.21964e-10	6.44639e-07	5.36621e-10
Triglycerides measurement	0.139361	0.0810597	0.35697	0.0775486	0.417611
Adenomatous Polyps	0.747083	0.584626	0.307448	0.46519	0.770036
Carcinoma, Large Cell	0.623541	0.442138	0.0193918	0.568365	0.404925
Adult Brain Neoplasm	0.0108767	0.0429035	0.554542	0.112595	0.786726
Chronic berylliosis	0.165991	0.660022	0.517859	0.532465	0.904129
Malignant neoplasm of female breast	0.904834	0.435704	0.883451	0.385519	0.12244
Gallbladder Carcinoma	0.792605	0.297914	0.00590792	0.0393966	0.00043771
Medullary carcinoma of thyroid	0.258572	0.845159	0.0103958	0.733592	5.30751e-05
Age related macular degeneration	0.960471	0.000347332	8.75067e-06	0.10208	0.00242916
Exencephaly	0.25611	0.319788	0.234592	0.635709	0.402547
Chronic Periodontitis	0.0113969	0.476638	0.940512	0.113938	0.0618596
Malignant Head and Neck Neoplasm	0.214615	0.301536	0.0627777	0.0237091	4.11714e-05
Squamous cell carcinoma of esophagus	0.424702	0.282831	5.04259e-05	0.00180713	1.71822e-06
Transitional cell carcinoma of bladder	0.0166219	0.936158	0.291299	0.878692	0.191755
Solid Neoplasm	0.0594022	0.979783	0.0845626	0.00802876	0.000472981
Squamous cell carcinoma of oropharynx	0.346164	0.806144	0.564345	0.495632	0.466127
Laryngeal Squamous Cell Carcinoma	0.397332	0.117084	0.0824166	0.185376	0.172258
Cervix carcinoma	0.222854	0.249597	0.0108637	0.0178669	6.30659e-07
Chronic liver disease	0.0161194	0.549823	0.240595	0.946907	0.206991
Spinal Cord Myelodysplasia	0.851322	0.586251	0.523549	0.567344	0.364228
Malignant neoplasm of liver	0.312466	0.580633	0.00227672	0.00372516	2.07788e-06
Malignant mesothelioma	0.349601	0.458969	0.0849625	0.781611	0.00541039
Pancreatitis, Alcoholic	0.0648255	0.777432	0.833977	0.28226	0.852918
Dementia	0.687267	0.00214902	0.000917413	0.253345	0.0307015
Thyroid carcinoma	0.233973	0.60266	0.0281639	0.157403	0.00164436
Oropharyngeal disorders	0.0967736	0.849146	0.578434	0.793955	0.538474
Carcinoma of larynx	0.220977	0.204357	0.253853	0.0390243	0.036634
Epithelial ovarian cancer	0.0333213	0.13853	0.000440348	0.000500626	1.08443e-08
Acrania	0.803518	0.562795	0.347186	0.573174	0.192927
Premenopausal breast cancer	0.132566	0.800116	0.714537	0.564214	0.280019
Cleft Lip with or without Cleft Palate	0.295697	0.130104	0.00977894	0.331562	0.094495
Malignant Pleural Mesothelioma	0.219405	0.880753	0.0218081	0.165211	0.00598274
Drug-Induced Liver Disease	0.104368	0.179219	0.418471	0.0146876	0.00270667
Cardiomyopathies	0.451399	0.183379	0.000183654	0.0378116	3.22071e-05
Malignant neoplasm of ovary	0.0589177	0.0801137	1.68642e-09	2.29876e-05	2.86236e-09
Mammary Neoplasms, Human	0.231606	0.460352	0.0276546	0.131631	0.00168229
Hepatitis, Drug-Induced	0.292277	0.172842	0.984233	0.175848	0.00390267
Hereditary Nonpolyposis Colorectal Cancer	0.518047	0.281519	0.296019	0.824671	0.184581
Differentiated Thyroid Gland Carcinoma	0.732076	0.030528	0.112201	0.198005	0.0352911
hearing impairment	0.127093	0.185322	0.00738823	0.00797534	0.0158236
Vascular lesions	0.610934	0.87493	0.188205	0.222095	0.202419
Serum total cholesterol measurement	0.111576	0.00535091	0.00160188	0.0751044	0.05042
Hepatocarcinogenesis	0.188958	0.277727	0.0699265	0.00746867	0.0125166
Renal Insufficiency	0.563341	0.0428464	0.258844	0.00316997	0.000345364
Glioblastoma Multiforme	0.102392	0.830675	0.000155958	0.00091933	0.00197918
Peripheral Arterial Diseases	0.851198	0.314082	0.435536	0.170097	0.277027
Meningioma, benign, no ICD-O subtype	0.235516	0.666086	0.283404	0.261362	0.0303995
Cleft lip, isolated	0.962783	0.113274	0.49611	0.0145704	0.984529
Coronary Artery Disease	0.76454	3.22793e-05	7.31544e-05	5.871e-06	1.34431e-05
Precursor Cell Lymphoblastic Leukemia Lymphoma	0.00858404	0.94406	0.25286	0.469222	0.000265508
Chronic kidney disease stage 5	0.421233	0.000534108	0.0124184	0.00545225	0.0516957
Oropharyngeal Carcinoma	0.931481	0.339374	0.3239	0.771345	0.0856523
Drug Hypersensitivity Syndrome	0.350416	0.243149	0.0312935	0.0694018	0.875629
Luminal B Breast Carcinoma	0.0289528	0.921507	0.835535	0.455673	0.753731
Drug-Induced Acute Liver Injury	0.271625	0.178858	0.952114	0.198925	0.00399535
Leukemia in children	0.0327228	0.642566	0.340589	0.287687	0.604855
Head and Neck Carcinoma	0.481039	0.849061	0.28188	0.66265	0.220692
Early Rheumatoid Arthritis	0.00156058	0.98747	0.290977	0.0100911	0.34912
cervical cancer	0.26132	0.570516	0.0262715	0.0257289	0.000371295
Infant Leukemia	0.27374	0.696986	0.764898	0.610013	0.909557
Young onset Parkinson disease	0.6064	0.548224	0.233752	0.853856	0.00636511
Chemical and Drug Induced Liver Injury	0.271625	0.178858	0.952114	0.198925	0.00399535
Chemically-Induced Liver Toxicity	0.271625	0.178858	0.952114	0.198925	0.00399535
Anaplasia	0.137177	0.844854	0.663491	0.0839742	0.141735
Blood Coagulation Disorders	0.325263	0.781672	0.813746	0.0516226	0.249875
Intracranial Aneurysm	0.800438	0.947863	0.629325	0.0281192	0.304929
Cerebrovascular Disorders	0.134861	0.0579484	0.60088	0.0460516	0.375118
Cholera	0.282611	0.858038	0.172744	0.120147	0.862536
Diabetic Retinopathy	0.223966	0.0144319	0.00344476	0.0877122	0.000699837
Heart failure	0.997537	0.285661	0.000103126	0.00541646	3.09044e-05
Congestive heart failure	0.732655	0.376522	9.63359e-05	0.000958502	3.30996e-06
Hepatitis C	0.00017521	0.395693	0.33078	0.121183	4.37578e-05
Lipoidosis	0.93195	0.322782	0.338075	0.620409	0.91477
Machado-Joseph Disease	0.486117	0.773735	0.522876	0.033109	0.865966
Malaria	0.305943	0.000146394	0.0518983	0.123637	0.00013238
Prostatic Diseases	0.663089	0.520078	0.783761	0.568719	0.183145
Pseudotumor Cerebri	0.995018	0.153795	0.429444	0.0830492	0.684121
Psychotic Disorders	0.984676	0.0690266	0.00385709	0.280767	0.00876877
Retinal Diseases	0.369152	0.000452688	2.26182e-05	0.111598	0.00944573
Shy-Drager Syndrome	0.753163	0.168005	0.00160073	0.172813	0.459355
Subarachnoid Hemorrhage	0.158788	0.354726	0.254853	0.0357201	0.00800693
Trisomy	0.000114167	0.945839	0.380817	0.832702	0.0704564
Vascular Diseases	0.234792	0.56679	0.313374	0.00103718	9.87534e-05
Vasculitis	0.009092	0.668455	0.963197	0.031556	0.155092
Pertussis	0.527686	0.584775	0.154089	0.980264	0.0139859
Whooping cough due to unspecified organism	0.833136	0.399667	0.158874	0.619998	0.0864615
Pancreatitis, Chronic	0.476269	0.73021	0.0812217	0.0575001	0.0159502
Acute myocardial infarction	0.141149	0.245893	0.82969	0.146368	0.00219175
Prion Diseases	0.560541	0.261276	0.460692	0.851573	0.00310226
Low density lipoprotein cholesterol measurement	0.685611	0.0350793	0.199163	0.389144	0.782733
Urticaria due to cold	0.13112	0.0241875	0.608479	0.396321	0.43898
Adult Glioblastoma	0.296942	0.704656	0.0902936	0.00390947	0.00262691
Childhood Glioblastoma	0.261865	0.639064	0.0493009	0.00177853	0.00287361
Malignant Fibrous Histiocytoma	0.466101	0.821723	0.285889	0.139817	0.983121
Impaired cognition	0.0997148	0.718133	0.0028782	0.037597	0.00508013
Nonorganic psychosis	0.260304	0.149754	0.195985	0.927125	0.114541
Chronic active hepatitis	0.0653826	0.515419	0.0424968	0.807658	0.937271
Recurrent tumor	0.0168039	0.968399	0.848987	0.94126	0.000832693
invasive cancer	0.342283	0.693926	0.393481	0.876082	0.073102
Inclusion Body Myopathy, Sporadic	0.694739	0.634602	0.468998	0.00879525	0.335633
ovarian neoplasm	0.0571571	0.304111	2.02218e-05	0.000429681	0.000169843
Tauopathies	0.104218	0.973852	0.550989	0.16963	0.119267
AMYOTROPHIC LATERAL SCLEROSIS 1	0.0745273	0.481913	0.0334649	0.0605946	0.144444
Amyotrophic Lateral Sclerosis, Sporadic	0.0254276	0.248538	0.0091376	0.00772471	0.427872
Anti-Neutrophil Cytoplasmic Antibody-Associated Vasculitis	0.0180202	0.627705	0.23873	0.607343	0.553286
Cerebral Hemorrhage	0.714453	0.438512	0.850518	0.0835555	0.131439
Decreased Concentration	0.0395641	0.289007	0.429177	0.544467	0.187568
Hemoglobinopathies	0.965229	0.416626	0.118753	0.975397	0.679871
Infant, Premature	0.25978	0.0772916	0.538153	0.68684	0.0144927
Myelodysplasia	0.0359384	0.29994	0.510067	0.72312	0.732553
Rhabdomyosarcoma	0.244107	0.290408	0.735152	0.160271	0.537353
Gilles de la Tourette syndrome	0.612709	0.00515069	0.0252976	2.84602e-05	0.0291154
Hyperactive behavior	0.0904778	0.869748	0.000500685	0.88242	0.00441194
Sarcoma	0.0526849	0.877812	0.659983	0.108581	0.317092
MYELODYSPLASTIC SYNDROME	0.0480652	0.184281	0.117096	0.644767	0.0142373
Depression, Bipolar	0.0397602	0.125186	0.00511196	0.147664	0.0377604
Retinoblastoma	0.129008	0.638008	4.99628e-05	0.139975	0.00130119
Unipolar Depression	0.509361	0.00153595	0.000797976	0.0183213	0.000475952
Reticulocyte count (procedure)	0.201678	0.645283	0.0944796	0.73742	0.0440885
Malignant neoplasm of large intestine	0.687349	0.211457	0.000444182	0.0563496	0.000118399
Delayed Sleep Phase Syndrome	0.540727	0.244649	0.030352	0.621803	0.0408772
Nonorganic Sleep Wake Cycle Disorders	0.973629	0.200892	0.0729205	0.757727	0.457849
Advanced Sleep Phase Syndrome	0.848928	0.19458	0.0500559	0.791177	0.093212
Non-24 Hour Sleep-Wake Disorder	0.973629	0.200892	0.0729205	0.757727	0.457849
Shift-Work Sleep Disorder	0.973629	0.200892	0.0729205	0.757727	0.457849
Sleep Disorders, Circadian Rhythm	0.973629	0.200892	0.0729205	0.757727	0.457849
Major Depressive Disorder	0.42301	0.0657056	0.000203955	0.0836469	1.43259e-05
Primary malignant neoplasm	0.000576978	0.823815	0.0826828	0.0749492	0.000332239
Autism Spectrum Disorders	0.141098	0.180588	0.0129175	0.0307808	0.0209813
Ataxia	0.988354	0.779219	0.17551	0.919634	0.110314
Ataxias, Hereditary	0.892222	0.664667	0.00204974	0.334811	0.825715
Blepharospasm	0.454304	0.27362	0.455358	0.575077	0.930594
Cerebellar Ataxia	0.887639	0.193143	0.000126612	0.10958	0.000428821
Charcot-Marie-Tooth Disease	0.901946	0.318877	0.00113028	0.246838	0.092862
Chorea	0.223444	0.765366	0.1806	0.627716	0.525438
Fetal Growth Retardation	0.0695898	0.427551	0.542155	0.572367	0.657989
Sensorineural Hearing Loss (disorder)	0.14519	5.67326e-05	0.0064831	0.0253377	5.8074e-05
Hip Dislocation	0.0532463	0.272486	0.356581	0.987867	0.165839
Infant, Small for Gestational Age	0.193018	0.535686	0.634985	0.624838	0.854931
Microcephaly	0.0125461	0.47642	0.692402	0.23272	0.713241
Muscle Spasticity	0.0810298	0.289704	0.23033	0.00491721	0.797998
Nystagmus	0.389116	0.000165025	3.06e-06	0.410995	0.00550215
Peripheral Neuropathy	0.684386	0.242242	0.016395	0.0229961	0.0214834
Foot-drop	0.300192	0.55721	0.280633	0.78738	0.308033
Degenerative brain disorder	0.627838	0.291173	0.896226	0.157788	0.647642
Failure to gain weight	0.280934	0.287395	0.00175417	0.00140794	0.0206943
Absent reflex	0.758624	0.811011	0.0146489	0.877926	0.0553028
Muscle degeneration	0.20391	0.784222	0.0616861	0.959412	0.82992
Peripheral motor neuropathy	0.262621	0.378923	0.222689	0.423569	0.630906
Cerebral atrophy	0.877958	0.879795	0.124815	0.223455	0.385705
Reflex, Deep Tendon, Absent	0.758624	0.811011	0.0146489	0.877926	0.0553028
Hereditary Motor and Sensory-Neuropathy Type II	0.610533	0.774374	0.43689	0.580612	0.766814
Axonal neuropathy	0.469972	0.45564	0.0649058	0.0737853	0.502892
Neurogenic Muscular Atrophy	0.302513	0.303223	0.0183327	0.946143	0.853518
Absent tendon reflex	0.69533	0.965812	0.0210567	0.938636	0.0536215
Short stature	0.11645	0.581065	0.442422	0.00179905	0.069305
Small head	0.180543	0.0571729	0.500661	0.0175459	0.127349
Distal muscle weakness	0.499376	0.362603	0.16983	0.874895	0.616696
Neuropathy	0.20792	0.989642	0.0143213	0.545708	0.0908391
Skeletal muscle atrophy	0.355851	0.420502	0.0464212	0.811038	0.846558
Epileptic encephalopathy	0.0071462	0.237057	0.0148882	0.311787	0.0658847
Hypomyelination	0.716821	0.996109	0.447687	0.554092	0.214822
Global developmental delay	0.252047	0.178842	0.00137381	0.0226056	0.0444417
Congenital pes cavus	0.12676	0.218195	0.273566	0.381561	0.185703
Idiopathic Inflammatory Myopathies	0.0607553	0.403102	0.951159	0.00855481	0.672417
Hammer Toe	0.730376	0.338462	0.965532	0.365167	0.0460818
Peripheral axonal neuropathy	0.802418	0.312165	0.0855714	0.182993	0.202709
Intrauterine retardation	0.241904	0.602755	0.546389	0.592065	0.970105
Cardiac fibrosis	0.592381	0.951818	0.751583	0.394264	0.132541
Neurogenic muscle atrophy, especially in the lower limbs	0.355851	0.420502	0.0464212	0.811038	0.846558
Distal sensory impairment	0.850706	0.578892	0.00961671	0.687431	0.615081
Generalized hypotonia	0.162941	0.976833	0.00174775	0.141024	0.0273725
Decreased motor nerve conduction velocity	0.648373	0.522645	0.217888	0.764816	0.29222
Distal limb muscle weakness due to peripheral neuropathy	0.496929	0.316749	0.247445	0.890488	0.615598
Cognitive delay	0.366314	0.65878	0.00580733	0.0473775	0.0382714
Foot dorsiflexor weakness	0.250817	0.615717	0.268518	0.841072	0.423458
Pediatric failure to thrive	0.439071	0.301825	0.00150874	0.0013061	0.0245253
Mitochondrial cardiomyopathy	0.838331	0.127303	0.656472	0.984365	0.204363
Intellectual Disability	0.648288	0.000699748	9.63672e-11	2.28487e-05	0.0029145
Choreatic disease	0.336202	0.288079	0.237038	0.569975	0.123231
Supratentorial atrophy	0.537484	0.11595	0.392804	0.102788	0.86127
Mental and motor retardation	0.272545	0.745765	0.0180579	0.08811	0.0311571
CNS hypomyelination	0.857071	0.986027	0.370567	0.447025	0.178103
Undergrowth	0.260608	0.259197	0.00185728	0.00122723	0.0264304
CNS disorder	0.378203	0.777518	0.198291	0.160306	0.00364317
Hemophilia B	0.00248856	0.129557	0.549095	0.254609	0.155061
Muscular Dystrophy, Duchenne	0.569568	0.0464821	0.0122619	0.486162	0.0411552
Fanconi Anemia	0.000282799	0.60452	0.730655	0.0694957	9.5897e-05
Glaucoma	0.318813	8.81457e-11	5.03176e-09	0.231709	3.23066e-06
Chronic granulomatous disease	0.288063	0.145919	0.675281	0.0414328	0.16219
Hemophilia A	0.0673812	0.546502	0.417214	0.760172	0.0658855
Herpes Simplex Infections	0.00251455	0.485085	0.0232922	0.000999818	0.0193646
Homocystinuria	0.712875	0.00509447	0.0130309	0.00860797	0.166412
Late-Infantile Neuronal Ceroid Lipfuscinosis	0.835279	0.638277	0.675665	0.417255	0.273606
Myeloid Leukemia, Chronic	0.000187861	0.560828	0.807348	0.00895529	0.000225738
Mucopolysaccharidoses	0.306626	0.457174	0.358001	0.316522	0.244373
nervous system disorder	0.930892	0.702673	0.00104982	0.724497	0.0170601
Neuralgia	0.904277	0.0355743	0.0780793	0.691519	0.137176
Retinitis Pigmentosa	0.869136	0.000120433	2.57744e-06	0.112523	0.00217795
Sandhoff Disease	0.101119	0.454142	0.151468	0.0801491	0.218347
Teratoma	0.194136	0.423603	0.30484	0.697546	0.0748244
Citrullinemia	0.124495	0.747276	0.48962	0.856951	0.316285
Ornithine carbamoyltransferase deficiency	0.462276	0.0722797	0.296283	0.144349	0.342232
Impaired glucose tolerance	0.611891	0.259988	0.00184573	0.623951	0.0133607
Mastitis-metritis-agalactia syndrome	0.42149	0.259471	0.313086	0.597904	0.0532097
Arrhythmogenic Right Ventricular Dysplasia	0.219188	0.0850853	0.640499	0.378638	0.366995
Hemophilia, NOS	0.797426	0.813409	0.966776	0.0335298	0.194415
Muscular Dystrophies, Limb-Girdle	0.000898113	0.920624	0.17978	0.296141	0.0797794
Myxoid cyst	0.558514	0.139921	4.0702e-05	0.506262	0.00904034
IMMUNE SUPPRESSION	1.58445e-05	0.905915	0.917344	0.74883	0.302885
Granulomatous Disease, Chronic, X-Linked	0.456415	0.716993	0.682227	0.173001	0.562369
Alpha-Sarcoglycanopathies	0.239053	0.332661	0.554034	0.147204	0.308861
FANCONI ANEMIA, COMPLEMENTATION GROUP A (disorder)	0.00321345	0.416464	0.839037	0.0102174	6.49745e-06
Amnesia	0.271085	0.340871	0.915144	0.630635	0.992891
Autistic Disorder	0.302244	0.0126052	0.00032492	0.344971	0.00468704
Gastroesophageal reflux disease	0.285724	0.591921	0.527409	0.884545	0.788675
Heroin Dependence	0.280326	0.0183621	0.001826	0.1714	0.0275381
Ischemia	0.0312987	0.616521	0.134608	0.774229	0.0115358
Jacksonian Seizure	0.165399	0.159317	0.127395	0.370983	0.0513836
Lethargy	0.0228484	0.107144	0.000646208	0.0614152	0.00352388
Leukodystrophy	0.354314	0.160234	0.186162	0.0429779	0.131939
Flaccid Muscle Tone	0.132097	0.125609	0.989268	0.939664	0.891396
Muscle hypotonia	0.758026	0.718906	0.536443	0.649563	0.15213
Psychomotor Disorders	0.486161	0.295453	0.557415	0.0677355	0.587201
Reflex, Abnormal	0.410447	0.342626	0.512482	0.0631069	0.728282
Seizures	0.375433	0.01489	1.8018e-06	0.00201824	1.48762e-06
Status Epilepticus	0.0065491	0.277402	0.0390881	0.713802	0.192183
Complex partial seizures	0.585477	0.268696	0.102977	0.162411	0.132787
Reflex, Corneal, Decreased	0.410447	0.342626	0.512482	0.0631069	0.728282
Hyporeflexia	0.410447	0.342626	0.512482	0.0631069	0.728282
Hyperreflexia	0.45532	0.907415	0.363668	0.263847	0.437025
Agenesis of corpus callosum	0.00812074	0.76606	0.0865261	0.488856	0.196754
Generalized seizures	0.720632	0.207876	0.15539	0.329806	0.179546
Seizures, Clonic	0.165399	0.159317	0.127395	0.370983	0.0513836
Reflex, Gag, Absent	0.410447	0.342626	0.512482	0.0631069	0.728282
Tall stature	0.844158	0.73325	0.320732	0.220721	0.871779
Cerebellar Hypoplasia	0.762179	0.721988	0.844826	0.323912	0.825609
Visual seizure	0.897	0.0336935	0.243603	0.691494	0.0121636
Tonic Seizures	0.2257	0.137491	0.113709	0.429214	0.0689141
Epileptic drop attack	0.550225	0.360226	0.237434	0.475355	0.0778559
Hoffman's Reflex	0.410447	0.342626	0.512482	0.0631069	0.728282
Reflex, Pendular	0.410447	0.342626	0.512482	0.0631069	0.728282
Reflex, Corneal, Absent	0.410447	0.342626	0.512482	0.0631069	0.728282
Gamma aminobutyric acid transaminase deficiency	0.166212	0.338229	0.526034	0.0399623	0.105542
Seizures, Somatosensory	0.165399	0.159317	0.127395	0.370983	0.0513836
Seizures, Auditory	0.165399	0.159317	0.127395	0.370983	0.0513836
Olfactory seizure	0.165399	0.159317	0.127395	0.370983	0.0513836
Gustatory seizure	0.165399	0.159317	0.127395	0.370983	0.0513836
Vertiginous seizure	0.165399	0.159317	0.127395	0.370983	0.0513836
Downward slant of palpebral fissure	0.0915093	0.343994	0.625181	0.673831	0.981011
Floppy Muscles	0.44394	0.335343	0.995423	0.841611	0.435214
Muscle Tone Atonic	0.44394	0.335343	0.995423	0.841611	0.435214
Tonic - clonic seizures	0.571648	0.302841	0.0226399	0.553635	0.113527
Reflex, Acoustic, Abnormal	0.410447	0.342626	0.512482	0.0631069	0.728282
Mood Disorders	0.925295	0.155918	0.000690295	0.34079	0.0019349
Reflex, Ankle, Absent	0.547952	0.853433	0.239712	0.148019	0.407936
Reflex, Triceps, Absent	0.410447	0.342626	0.512482	0.0631069	0.728282
Reflex, Biceps, Absent	0.410447	0.342626	0.512482	0.0631069	0.728282
Reflex, Anal, Absent	0.410447	0.342626	0.512482	0.0631069	0.728282
Psychomotor Impairment	0.402475	0.27735	0.856428	0.0645025	0.38669
Abnormal Deep Tendon Reflex	0.410447	0.342626	0.512482	0.0631069	0.728282
Non-epileptic convulsion	0.165399	0.159317	0.127395	0.370983	0.0513836
Single Seizure	0.165399	0.159317	0.127395	0.370983	0.0513836
Atonic Absence Seizures	0.165399	0.159317	0.127395	0.370983	0.0513836
Unilateral Hypotonia	0.44394	0.335343	0.995423	0.841611	0.435214
Developmental Psychomotor Disorders	0.486161	0.295453	0.557415	0.0677355	0.587201
Bulbocavernosus Reflex, Decreased	0.410447	0.342626	0.512482	0.0631069	0.728282
Bulbocavernousus Reflex Absent	0.410447	0.342626	0.512482	0.0631069	0.728282
Palmo-Mental Reflex	0.410447	0.342626	0.512482	0.0631069	0.728282
Reflex, Anal, Decreased	0.410447	0.342626	0.512482	0.0631069	0.728282
Reflex, Ankle, Abnormal	0.410447	0.342626	0.512482	0.0631069	0.728282
Reflex, Ankle, Decreased	0.410447	0.342626	0.512482	0.0631069	0.728282
Reflex, Biceps, Abnormal	0.410447	0.342626	0.512482	0.0631069	0.728282
Reflex, Biceps, Decreased	0.410447	0.342626	0.512482	0.0631069	0.728282
Reflex, Gag, Decreased	0.410447	0.342626	0.512482	0.0631069	0.728282
Reflex, Knee, Abnormal	0.410447	0.342626	0.512482	0.0631069	0.728282
Reflex, Knee, Decreased	0.410447	0.342626	0.512482	0.0631069	0.728282
Reflex, Moro, Asymmetric	0.410447	0.342626	0.512482	0.0631069	0.728282
Reflex, Triceps, Abnormal	0.410447	0.342626	0.512482	0.0631069	0.728282
Reflex, Triceps, Decreased	0.410447	0.342626	0.512482	0.0631069	0.728282
Convulsive Seizures	0.282238	0.0610133	0.108549	0.477668	0.0588469
Seizures, Focal	0.647288	0.833414	0.153007	0.210384	0.160769
Seizures, Sensory	0.165399	0.159317	0.127395	0.370983	0.0513836
Mitochondrial Diseases	0.0400146	0.0368088	0.000756065	8.40063e-05	0.00651149
Calcification of coronary artery	0.129678	6.92523e-11	1.6523e-06	0.60834	0.00190085
Severe muscular hypotonia	0.31557	0.729571	0.076305	0.612605	0.588573
Death in childhood	0.68294	0.838419	0.737414	0.124582	0.644898
Posterior fossa cyst	0.847518	0.342517	0.884523	0.79842	0.270137
PARKINSON DISEASE 2, AUTOSOMAL RECESSIVE JUVENILE	0.315114	0.180432	0.040254	0.308723	3.10581e-06
Neonatal Hypotonia	0.229239	0.174328	0.0379918	0.00801734	0.737032
Retrognathia	0.183359	0.501491	0.16909	0.175495	0.526504
Nonepileptic Seizures	0.165399	0.159317	0.127395	0.370983	0.0513836
Convulsions	0.333712	0.0605516	0.0456349	0.683535	0.0176675
Absence Seizures	0.338548	0.278959	0.173033	0.255434	0.052244
Epileptic Seizures	0.23631	0.0997112	0.107851	0.33776	0.0797964
Myoclonic Seizures	0.596329	0.364315	0.293562	0.996998	0.138877
Generalized Absence Seizures	0.165399	0.159317	0.127395	0.370983	0.0513836
Abdominal Pain	0.347302	0.120635	0.74798	0.0641658	0.00255325
Arteriosclerosis	0.0349955	0.0154723	0.0238595	0.00419505	3.3034e-07
Atherosclerosis	0.0325769	0.0122261	0.0073833	0.00367372	8.11292e-07
Bipolar Disorder	0.663774	6.68882e-05	1.14874e-15	0.000878305	3.3215e-05
Cardiovascular Diseases	0.447823	0.0978348	0.00188031	0.00361564	0.0058063
Cerebral Infarction	0.0510385	0.131608	0.132571	0.00742994	5.72236e-05
Primary biliary cirrhosis	0.906004	0.317954	0.130675	0.14051	3.78338e-05
Cholesterol Ester Storage Disease	0.682696	0.0661382	0.764744	0.613359	0.0587793
Cognition Disorders	0.541214	0.230107	0.0849469	0.532849	0.113111
Corneal Opacity	0.753304	0.0296147	0.536599	0.251676	0.820438
Coronary heart disease	0.81207	0.000149704	0.00329855	0.000228776	9.46695e-07
Dermatitis	0.00013402	0.385968	0.971256	0.120083	0.0680153
Eclampsia	0.0127971	0.480541	0.029354	0.437117	0.000231929
Ectropion	0.118632	0.408766	0.852479	0.935897	0.248394
Fatty Liver	0.038297	0.645027	0.172629	0.0815379	0.183011
Fatty Liver, Alcoholic	0.269912	0.0211991	0.765055	0.366031	0.851365
Fibrosarcoma	0.162902	0.0711519	0.0843193	0.189356	0.130372
Primary angle-closure glaucoma	0.094687	0.0116745	0.250684	0.588606	0.266838
Glycogen Storage Disease Type I	0.0530479	0.0482795	0.634935	0.116222	0.274394
Gout	0.373838	0.445098	0.108273	0.957372	0.81148
Heart Diseases	0.960418	0.405062	0.00422104	0.153081	0.0434471
Hepatosplenomegaly	0.865819	0.565674	0.447241	0.343517	0.013794
Hypercholesterolemia	0.447159	0.104294	0.353275	0.0203103	0.428273
Hypercholesterolemia, Familial	0.66784	0.0368312	0.425248	0.0191725	0.0848691
Hyperinsulinism	0.648474	0.00495843	3.60448e-05	0.265789	0.00350283
Hyperlipidemia	0.975666	0.287699	0.274396	0.0966065	0.00634541
Hyperlipoproteinemias	0.507233	0.677454	0.670419	0.373162	0.489243
Hypertriglyceridemia	0.0638075	0.383796	0.548528	0.0661601	0.554825
Influenza	3.75748e-08	0.183628	0.487286	0.577992	0.000169665
Kidney Diseases	0.789635	0.0152531	0.00114784	0.00715747	0.000764034
Lecithin Acyltransferase Deficiency	0.750128	0.666441	0.953454	0.120231	0.426603
Lymphoproliferative Disorders	0.00254842	0.852814	0.918569	0.665533	0.00318248
Malaria, Cerebral	0.512778	0.0877018	0.461811	0.9762	0.677369
Marijuana Abuse	0.756164	0.049316	0.128738	0.664193	0.741783
Mental Retardation	0.311384	0.026039	0.00023366	0.273866	0.03427
Mesothelioma	0.159202	0.625807	0.38454	0.567689	4.82872e-05
Metabolic Diseases	0.805901	0.200262	0.799097	0.208838	0.0186487
Myeloproliferative disease	0.00242325	0.269757	0.550457	0.149513	0.261756
Nephroblastoma	0.325903	0.855074	0.676648	0.210645	0.0333924
Niemann-Pick Diseases	0.705759	0.471699	0.837208	0.560845	0.514736
Severe mental retardation (I.Q. 20-34)	0.0965296	0.956412	0.313462	0.697801	0.551805
Splenomegaly	0.554139	0.994079	0.50907	0.0405915	0.143055
Syringomyelia	0.119219	0.558638	0.499216	0.0684753	0.199635
Tangier Disease	0.819468	0.738823	0.802404	0.02527	0.621126
Thrombocytopenia	0.530458	0.0209832	0.20509	3.69006e-07	0.0149564
Low Vision	0.224432	0.000278325	0.000590889	0.0991641	0.00512503
Wolman Disease	0.457155	0.1241	0.738471	0.252306	0.0436529
Xanthomatosis	0.182628	0.682639	0.472958	0.325632	0.993007
Antiphospholipid Syndrome	0.41186	0.0204363	0.757496	0.133948	0.056476
Addictive Behavior	0.112142	0.521702	0.225991	0.589818	0.014475
Left Ventricular Hypertrophy	0.747313	0.725873	0.00212051	0.358753	0.308738
Decreased circulating high-density lipoprotein levels	0.765561	0.276001	0.66082	0.136873	0.348614
Hypocholesterolemia	0.318148	0.881601	0.617992	0.0107281	0.070567
Myocardial Ischemia	0.0257462	0.088184	0.0344151	0.00362487	0.000481219
Dry skin	0.934929	0.482274	0.270026	0.0845813	0.505322
Lipid Metabolism Disorders	0.800325	0.836649	0.972696	0.814236	0.721753
Atherosclerosis of aorta	0.958009	0.77844	0.421254	0.216361	0.214609
Hemoglobin low	0.285891	0.589778	0.682311	0.000260611	0.0126495
Malnutrition	0.547993	0.336107	0.192834	0.629999	0.0121323
Aortic Aneurysm, Abdominal	0.0122412	0.0811554	0.421035	0.0126661	0.0670738
Smith-Lemli-Opitz Syndrome	0.61958	0.373004	0.752606	0.303027	0.840653
Hepatoblastoma	0.699749	0.819379	0.0685186	0.121525	0.011748
Metastatic malignant neoplasm to brain	0.0147048	0.647739	0.247066	0.124822	0.0270898
Niemann-Pick Disease, Type C	0.380692	0.487083	0.593252	0.37619	0.10603
Dystrophia unguium	0.142961	0.741399	0.401732	0.222286	0.373349
Abdominal discomfort	0.144658	0.192352	0.404251	0.136615	0.00283131
Memory impairment	0.633671	0.519723	0.000962422	0.844908	0.160898
Coronary Stenosis	0.33844	0.740512	0.0700366	0.640557	0.257757
Dyslipidemias	0.132523	0.287633	0.467648	0.134691	0.0169172
Xerosis	0.759439	0.267626	0.426296	0.163921	0.479678
Coinfection	0.323251	0.651153	0.370906	0.421595	0.0128783
Rhinovirus infection	0.0580147	0.9419	0.828812	0.484367	0.102061
Xanthoma	0.230752	0.672759	0.833456	0.0270363	0.789451
Glaucoma, Primary Open Angle	0.0114189	0.00284423	2.6282e-05	0.00536032	4.78627e-05
Apolipoprotein A-I deficiency	0.892558	0.830419	0.664417	0.377301	0.99959
Blurred vision	0.934965	0.387052	0.497372	0.00565941	0.300245
Disseminated Malignant Neoplasm	0.182435	0.409267	0.879024	0.0475923	0.513286
Respiratory syncytial virus (RSV) infection in conditions classified elsewhere and of unspecified site	0.0354838	0.787082	0.568355	0.0480799	0.000462791
Hemiplegia/hemiparesis	0.262926	0.974159	0.709076	0.807687	0.814667
High density lipoprotein measurement	0.725413	0.0177587	0.00313864	0.0378622	0.00329016
Non-alcoholic Fatty Liver Disease	0.796363	0.0744245	0.0164556	0.887598	0.333976
Primary antiphospholipid syndrome	0.1423	0.44755	0.379853	0.442887	0.652129
Corneal stromal opacities	0.909195	0.658425	0.517853	0.770484	0.0785176
Serum triglycerides raised	0.0603726	0.976039	0.388972	0.559056	0.591769
Hypoalphalipoproteinemias	0.615144	0.666925	0.635669	0.0320673	0.253611
Electromyogram abnormal	0.0456259	0.884252	0.889599	0.922228	0.912102
Lymphadenopathy	0.0731907	0.553063	0.679112	0.482482	0.983731
Clouding of corneal stroma	0.594939	0.0938306	0.804587	0.378749	0.880664
Lipids measurement	0.710281	0.955144	0.448606	0.380822	0.559427
Metabolic Syndrome X	0.469047	0.483949	0.0288341	0.287012	8.16272e-05
Carotid Atherosclerosis	0.264074	0.140286	0.354225	0.402433	0.0127555
Osteosarcoma of bone	0.580151	0.596161	0.0264304	0.0104152	8.06163e-06
Hashimoto Disease	0.116712	0.193928	0.195634	0.000167984	0.00632673
Gastrointestinal pain	0.191191	0.156254	0.437721	0.135812	0.00309442
Decreased tendon reflex	0.145741	0.408549	0.006785	0.705395	0.166707
Hyperlipoproteinemia Type IIa	0.958269	0.503058	0.592699	0.0686883	0.0837131
Memory Loss	0.274231	0.0402052	0.174036	0.788381	0.947994
Endothelial dysfunction	0.090388	0.397163	0.0479613	0.0172516	0.00177508
Peripheral demyelination	0.115254	0.547444	0.0176185	0.225856	0.288316
Vascular inflammations	0.378806	0.687654	0.0815737	0.151906	0.232111
Genetic Diseases, Inborn	0.633718	0.365253	0.363103	0.808611	0.253344
Drusen	0.903105	0.128343	0.066944	0.78174	0.018129
Mild cognitive disorder	0.192368	0.239581	0.00820263	0.620727	0.00562285
Metastasis from malignant tumor of prostate	0.0994512	0.439848	0.112237	0.0657565	0.0466953
Chronic myeloproliferative disorder	0.0812702	0.27852	0.906861	0.0839088	0.216289
alpha^+^ Thalassemia	0.390852	0.582117	0.914966	0.266841	0.148702
Tumor-Associated Vasculature	0.943549	0.693097	0.401167	0.624611	0.520123
Geographic Atrophy	0.171568	0.947629	0.870733	0.197749	0.378174
Atherogenesis	0.24041	0.765119	0.0697881	0.0660234	0.097416
Hyperlipoproteinemia Type IIb	0.416856	0.401727	0.541555	0.0510243	0.260764
Hypoalphalipoproteinemia, Familial	0.390795	0.706459	0.476417	0.37203	0.527724
Nail dysplasia	0.145206	0.702698	0.569647	0.777216	0.240289
Facial diplegia	0.875253	0.149411	0.605917	0.924727	0.119772
Impaired pain sensation	0.379755	0.266768	0.808644	0.489253	0.782648
Distal amyotrophy	0.10557	0.943421	0.223371	0.9028	0.695107
Accelerated atherosclerosis	0.0297569	0.0980211	0.422095	0.163154	0.0481846
Cloudy cornea	0.909195	0.658425	0.517853	0.770484	0.0785176
Chronic noninfectious lymphadenopathy	0.510716	0.149198	0.59399	0.101126	0.0368192
Progressive peripheral neuropathy	0.591308	0.652785	0.764888	0.230115	0.975941
ATRICHIA WITH PAPULAR LESIONS	0.396578	0.347412	0.871269	0.61023	0.222042
PITUITARY ADENOMA PREDISPOSITION (disorder)	0.403909	0.763786	0.651385	0.207893	0.11296
Premature coronary artery disease	0.178913	0.635317	0.567994	0.0333256	0.464231
exudative macular degeneration	0.22252	0.786641	0.600977	0.1526	0.0968613
Allergic rhinitis (disorder)	0.199683	0.0265289	0.29109	0.0175607	0.00268175
Extramedullary Hematopoiesis (disorder)	0.137851	0.456362	0.719414	0.704568	0.611433
Steatohepatitis	0.184846	0.669298	0.342661	0.605093	0.072072
Nasopharyngeal carcinoma	0.199536	0.684017	0.000376767	0.0488086	0.00049718
Familial HDL deficiency	0.241949	0.602823	0.462339	0.0368643	0.501417
High density lipoprotein deficiency	0.892558	0.830419	0.664417	0.377301	0.99959
LOW DENSITY LIPOPROTEIN CHOLESTEROL LEVEL QUANTITATIVE TRAIT LOCUS 2	0.318782	0.212769	0.954559	0.494632	0.708092
Juvenile arthritis	0.457826	0.544756	0.16187	0.0438013	0.0220931
response to statin	0.0291471	0.63425	0.967861	0.879009	0.243769
Placental Malformation	0.300259	0.269356	0.781136	0.837737	0.70988
Visual Impairment	0.397067	0.000164797	0.00143882	0.0604464	0.018601
Neutrophilia (disorder)	0.0163886	0.810783	0.131289	0.637467	0.0178666
Hdl Deficiency, Type 2	0.435957	0.568445	0.584894	0.435761	0.206666
Pneumonitis	0.00286114	0.76118	0.302519	0.0274069	0.0291933
Juvenile rheumatoid arthritis	0.0416016	0.102488	0.245529	0.451972	0.00152629
Impaired temperature sensation	0.228064	0.294169	0.151835	0.161336	0.824713
Abnormality of the liver	0.61177	0.201916	0.286112	0.0232197	0.58888
Physical Activity Measurement	0.0690824	0.396529	0.10487	0.295087	0.226022
Accelerated plaque build-up in arteries	0.0297569	0.0980211	0.422095	0.163154	0.0481846
Small cell carcinoma of lung	0.119728	0.130997	0.0614092	0.00459808	0.0415812
Malignant neoplasm of brain	0.821647	0.623921	0.800369	0.10811	0.0112206
Precursor T-Cell Lymphoblastic Leukemia-Lymphoma	0.028839	0.0349	0.620421	0.304805	0.0636122
Low grade glioma	0.529304	0.311876	0.254352	0.330052	0.798795
Apnea	0.401716	0.43295	0.791961	7.44021e-05	0.00158591
Bronchiectasis	0.0191722	0.145145	0.407107	0.635383	0.320973
Bronchopulmonary Dysplasia	0.459994	0.315893	0.302174	0.0350158	0.00925971
Clubbed Fingers	0.201052	0.597955	0.56935	0.790643	0.37379
Coughing	0.893674	0.310106	0.687947	0.45184	0.0355727
Dyspnea	0.133691	0.324014	0.397883	0.000281881	0.0145763
Pathological accumulation of air in tissues	0.000398483	0.475646	0.739587	0.877085	0.0145997
Heartburn	0.324428	0.570707	0.533216	0.579187	0.0419554
Hyaline Membrane Disease	0.69978	0.997505	0.241197	0.131003	0.226949
Pulmonary Hypertension	0.736788	0.624164	0.443729	0.0039063	0.029402
Ichthyoses	0.196923	0.066847	0.0915435	0.166476	0.126171
Congenital ichthyosis	0.323707	0.061866	0.0349665	0.389783	0.322103
Leishmaniasis, Cutaneous	0.00593343	0.839447	0.111504	0.260926	0.165568
Persistent Fetal Circulation Syndrome	0.635085	0.206543	0.956777	0.227283	0.867498
Pneumonia	4.01323e-07	0.218692	0.381346	0.0063452	0.0120299
Pseudoxanthoma Elasticum	0.301335	0.954797	0.82614	0.024347	0.0493005
Pulmonary Alveolar Proteinosis	0.048942	0.654088	0.0792421	0.000808737	0.378044
Pulmonary Fibrosis	0.0424792	0.152657	0.753445	0.00601285	1.27796e-05
Rales	0.581713	0.735822	0.871268	0.825723	0.417735
Respiration Disorders	0.491824	0.916425	0.980165	0.767664	0.781384
Respiratory Distress Syndrome, Newborn	0.840203	0.709055	0.594051	0.0693675	0.270829
Respiratory Distress Syndrome, Adult	0.11369	0.0304932	0.678304	0.055267	0.00434926
Respiratory Tract Diseases	0.973364	0.968661	0.514061	0.562759	0.0937863
Hamman-Rich syndrome	0.0196094	0.696926	0.892967	0.0084708	0.0504979
Pneumonia, Interstitial	0.574849	0.0311662	0.999419	0.441626	0.747338
Lung Diseases, Interstitial	0.0168866	0.757659	0.612654	0.510053	0.176669
Childhood Acute Myeloid Leukemia	0.126031	0.851375	0.281417	0.873548	0.307825
Dyspnea on exertion	0.814845	0.334558	0.433465	0.220871	0.121976
Tachypnea	0.683325	0.0113693	0.080534	0.557583	0.0709262
Desquamative interstitial pneumonia	0.439455	0.624093	0.847752	0.267013	0.15108
Honeycomb lung	0.979105	0.922556	0.566684	0.625804	0.646055
Respiratory distress	0.672645	0.377498	0.373046	0.182703	0.0348148
RR interval	0.411188	0.444292	0.326316	0.529231	0.715281
Neonatal respiratory failure	0.19551	0.490317	0.84749	0.624327	0.976145
Chronic interstitial lung disease	0.561379	0.541503	0.833788	0.468793	0.813554
Respiratory Distress Syndrome	0.396425	0.832759	0.193407	0.0278918	0.530832
Respiratory Failure	0.00938892	0.765545	0.0689824	0.00146638	0.00167553
Idiopathic Pulmonary Fibrosis	0.90219	0.571001	0.116468	0.0596747	0.0962223
Lamellar ichthyosis, type 2	0.224568	0.515086	0.570066	0.354138	0.893771
Abnormality of the cornea	0.383973	0.947489	0.355786	0.121285	0.451876
Cataract microcornea syndrome	0.415547	0.325178	0.166539	0.0826219	0.126746
Neuroendocrine cell hyperplasia of infancy	0.955101	0.294627	0.673762	0.171438	0.654506
Multiple Chronic Conditions	0.315949	0.141185	0.317172	0.091841	0.0372815
Interstitial lung fibrosis	0.962596	0.108638	0.14892	0.0557474	0.103458
Acid reflux	0.497771	0.169494	0.613632	0.790387	0.036491
Ground-glass opacification on pulmonary HRCT	0.979105	0.922556	0.566684	0.625804	0.646055
Reticular pattern on pulmonary HRCT	0.979105	0.922556	0.566684	0.625804	0.646055
Sideroblastic anemia	0.0716823	0.32896	0.603754	0.821771	0.324404
Clonus	0.66469	0.521892	0.0724611	0.626635	0.103423
Cytopenia	0.0485974	0.77927	0.815788	0.0128369	0.158218
Dysarthria	0.144708	0.646868	0.0353026	0.827059	0.509965
Movement Disorders	0.794824	0.770419	0.128888	0.237811	0.661844
Babinski Reflex	0.88099	0.271397	0.0757168	0.968327	0.482734
Speech Disorders	0.663928	0.140774	0.336067	0.222	0.805756
Chagas Disease	0.0873423	0.360814	0.748235	0.0888625	0.0421847
Congenital anemia	0.0485974	0.77927	0.815788	0.0128369	0.158218
Hereditary sideroblastic anemia	0.54976	0.201242	0.356852	0.653853	0.300948
Cerebellar Dysmetria	0.555172	0.204393	0.638647	0.166203	0.179486
Action Tremor	0.730444	0.0148199	0.301197	0.0612651	0.84697
Dysdiadochokinesis	0.293755	0.851246	0.5132	0.229389	0.192674
Ataxia, Sensory	0.411296	0.258728	0.514051	0.534059	0.535784
Microcytic hypochromic anemia (disorder)	0.463164	0.921927	0.538923	0.665548	0.175249
Ataxia, Motor	0.392677	0.113317	0.21157	0.0539423	0.199305
Iron Overload	0.695451	0.745617	0.24366	0.96483	0.0235105
Ataxia, Truncal	0.256849	0.611034	0.504195	0.077042	0.261253
Abnormal coordination	0.68659	0.746255	0.778681	0.0466462	0.184557
Ataxia, Appendicular	0.673571	0.565522	0.275698	0.126743	0.0940407
Tremor, Rubral	0.392677	0.113317	0.21157	0.0539423	0.199305
Congenital cerebellar ataxia	0.198588	0.840732	0.662914	0.688357	0.876122
Nonprogressive cerebellar ataxia	0.366667	0.698956	0.220899	0.0177417	0.655744
Terminal tremor	0.526233	0.129512	0.22544	0.257044	0.910668
Abnormality of metabolism/homeostasis	0.738028	0.562226	0.273524	0.456848	0.148774
Graves Disease	0.00910705	0.0301202	0.080872	0.0028653	0.0376128
Hypersensitivity	0.219286	0.0117599	0.499665	0.0123936	0.130577
Immune System Diseases	0.0306084	0.388302	0.098827	0.170935	0.0644749
Lobar Pneumonia	0.0206306	0.990249	0.540303	0.897305	0.134891
Disease Exacerbation	0.227602	0.596961	0.654383	0.648182	0.374704
Thyroid associated opthalmopathies	0.00277624	0.182926	0.983561	0.91709	0.0270906
Experimental Lung Inflammation	0.0152848	0.920787	0.838545	0.301011	0.275748
Allergic Reaction	0.0565353	0.0821011	0.659665	0.104684	0.0974604
Brain Diseases	0.387868	0.678144	0.728482	0.0165425	0.158466
Choroid Diseases	0.481181	0.316172	0.225614	0.0916396	0.571917
Cleft Palate	0.925267	0.783639	0.156469	0.123981	0.0714681
Color vision defect	0.930213	0.00337991	0.0840517	0.32146	0.276424
Disorder of eye	0.566	0.0357936	0.00218734	0.226569	0.0759497
Gonorrhea	0.489925	0.192642	0.356889	0.446585	0.184981
Hamartoma	0.567047	0.651172	0.363455	0.72214	0.0554626
Conductive hearing loss	0.858522	0.0619737	0.0847519	0.719541	0.0939462
Herpes NOS	0.177418	0.666124	0.421431	0.952081	0.0324581
Hyperglycemia	0.852206	0.127968	0.000242308	0.174897	0.000465302
Hypogonadism	0.108539	0.00922687	0.000289819	0.298377	0.00665471
Macular degeneration	0.704348	0.102113	0.834031	0.512901	0.540883
Muscular Dystrophy	0.0366562	0.0411474	0.131997	0.714291	0.266069
Night Blindness	0.139258	0.000151177	5.42261e-06	0.0905592	0.291546
Ophthalmoplegia	0.54513	0.0128032	0.0481363	0.059176	0.0426461
Optic Atrophy	0.440207	0.00799517	0.00163529	0.22621	0.0163998
Toxoplasmosis, Congenital	0.797313	0.0126009	0.0730858	0.424064	0.0365434
Tuberous Sclerosis	0.0987537	0.465283	0.160572	0.251522	0.000546652
Photophobia	0.627295	9.72096e-05	0.0031506	0.842584	0.0424711
Cataract	0.611482	0.0151369	2.76415e-06	0.0922843	2.76463e-05
Scotoma, Central	0.90281	0.051223	0.0390758	0.0237186	0.141409
Hereditary retinal dystrophy	0.03528	0.000382722	3.03822e-05	0.363031	0.0161569
Adrenoleukodystrophy	0.372469	0.198271	0.127193	0.916807	0.0296606
Cystadenocarcinoma, Serous	0.523069	0.678064	0.523758	0.715851	0.0903243
gliosarcoma	0.301993	0.355032	0.319768	0.154878	0.0140746
Abnormal color vision	0.762815	0.00142647	0.172453	0.329365	0.417886
Reduced visual acuity	0.0378576	5.21894e-06	0.0156242	0.309316	0.0297097
Visual field constriction	0.808749	4.58086e-05	0.00207754	0.00150419	0.481093
Retinal damage	0.209829	0.734765	0.640344	0.28631	0.116656
Harlequin Fetus	0.348879	0.899848	0.124481	0.114226	0.0067787
Microdontia (disorder)	0.843288	0.0734891	0.522124	0.243422	0.0694369
Neurocutaneous Syndromes	0.812318	0.784693	0.99638	0.407174	0.73194
Congenital anomaly of testis	0.856678	2.16961e-05	0.00200205	0.287449	0.0178443
Congenital hypoplasia of penis	0.842743	0.0102665	0.0491232	0.0717574	0.0191842
Stargardt's disease	0.880893	0.0146782	0.265741	0.347287	0.887746
Blindness, Legal	0.537784	5.79468e-06	0.000175364	0.373873	0.00302882
Congenital infectious disease	0.388928	0.414529	0.734707	0.104437	0.0782115
Superficial ulcer	0.23053	0.152824	0.00639698	0.00246557	0.11537
Hereditary macular dystrophy	0.74897	0.112689	0.127579	0.256494	0.182162
Autosomal recessive retinitis pigmentosa	0.0115037	3.79949e-06	1.51876e-05	0.312059	0.000213791
Leber Congenital Amaurosis	0.23982	0.00550606	0.00160097	0.0211512	0.276646
Night blindness, congenital stationary	0.0161397	0.30217	0.017475	0.597402	0.949765
Hematologic Neoplasms	7.87583e-06	0.662327	0.780501	0.0772612	0.0187354
Low intelligence	0.261559	0.0104875	0.00374607	0.282023	0.115181
Blindness	0.582494	3.14794e-06	0.000129893	0.429115	0.00651303
Electroretinogram abnormal	0.221521	2.4047e-05	2.87381e-05	0.190785	0.00723478
Atrophic retina	0.291623	0.021712	0.0662792	0.603983	0.521417
Abnormal visual evoked potential	0.457626	0.228732	0.0348483	0.9651	0.385656
Pallor of optic disc	0.214243	0.361964	0.00418609	0.821892	0.0333882
Cone dystrophy	0.405026	0.128881	0.316942	0.968139	0.490988
Macular dystrophy	0.687087	0.188365	0.0789398	0.33679	0.0673941
North Carolina macular dystrophy	0.759277	0.778903	0.0464419	0.170448	0.668293
Chloroquine retinopathy	0.332188	0.547911	0.371548	0.509311	0.619397
Disorder of macula of retina	0.644691	0.0865926	0.0398656	0.376532	0.509586
Retinal Dystrophies	0.0104173	3.85104e-07	1.98291e-07	0.318928	0.0119521
Cholesterol gallstones	0.0407871	0.096849	0.316798	0.0739376	0.707963
Retinal toxicity	0.0546475	0.00749356	0.966999	0.0480592	0.1705
Optic Atrophy, Hereditary, Leber	0.31424	0.0309403	0.0185576	0.0411966	0.228211
Mental deficiency	0.0978908	0.0407391	0.0021811	0.219333	0.114351
Cholecystolithiasis	0.0121191	0.0215934	0.104896	0.0982152	0.362584
Degenerative disorder	0.410775	0.0268708	0.0141169	0.684351	0.229248
Hereditary Malignant Neoplasm	0.107225	0.560102	0.185082	0.983796	0.244636
Lens Opacities	0.491594	0.00878123	1.54697e-06	0.217598	0.00108913
Retinal pigment epithelium atrophy	0.612542	0.414647	0.96641	0.867364	0.921094
Retinal pigment epithelial abnormality	0.516299	1.94435e-08	3.84445e-06	0.05026	0.0303242
Extensively Drug-Resistant Tuberculosis	0.529145	0.20149	0.338932	0.841425	0.103203
Bone spicule pigmentation of the retina	0.917964	0.0831343	0.120068	0.00391168	0.106498
Macular pigmentary changes	0.0132533	0.164888	0.0779329	0.265763	0.263043
Cleft palate, isolated	0.34739	0.284527	0.347612	0.201797	0.0361582
Stargardt disease 3	0.672806	0.0323748	0.333577	0.222587	0.367641
Broad flat nasal bridge	0.520871	0.706465	0.153004	0.11915	0.0344372
Anteverted nostril	0.0712665	0.914208	0.0288623	0.288937	0.775033
Retinal pigment epithelial atrophy	0.797646	0.00988633	0.0969769	0.627887	0.111332
Poor school performance	0.199967	0.0135773	0.00742146	0.346903	0.0858084
Paroxysmal involuntary eye movements	0.709764	0.0606195	0.248726	0.670729	0.906508
USHER SYNDROME, TYPE IB (disorder)	0.00323942	0.111479	0.676221	0.634942	0.122143
Nasal bridge wide	0.473587	0.758488	0.170871	0.123111	0.0384142
STARGARDT DISEASE 1 (disorder)	0.438867	0.00703414	0.302989	0.62276	0.485187
Retinal pigment epithelial mottling	0.246397	0.00976978	0.290961	0.00356182	0.32942
Retinal Dystrophy, Early Onset Severe	0.220699	0.0166055	0.150018	0.386112	0.823234
CONE-ROD DYSTROPHY 3 (disorder)	0.511978	0.540273	0.248843	0.0609631	0.486468
Abnormality of retinal pigmentation	0.516299	1.94435e-08	3.84445e-06	0.05026	0.0303242
Stargardt disease 4	0.954967	0.254731	0.555939	0.00483178	0.806446
Photoreceptor degeneration	0.941272	0.00118515	0.000298792	0.54242	0.0559044
Uranostaphyloschisis	0.137082	0.224991	0.114383	0.175114	0.00228703
Attenuation of retinal blood vessels	0.147566	0.174461	0.068826	0.251998	0.0841529
Retinal thinning	0.778286	0.0272398	0.240397	0.00417254	0.710907
Color vision defect, severe	0.762815	0.00142647	0.172453	0.329365	0.417886
Unspecified visual loss	0.0496703	0.0330305	0.00840622	0.853699	0.0014753
Abnormal vision	0.520489	0.516588	0.0327595	0.593535	0.0563432
Infection	4.27987e-06	0.462068	0.259664	0.0404032	0.258751
Dull intelligence	0.261559	0.0104875	0.00374607	0.282023	0.115181
Difficulties with night vision	0.136315	0.000156258	2.1978e-05	0.103436	0.0866703
Photodysphoria	0.576454	7.30627e-05	0.00150209	0.972895	0.0341434
Retinitis pigmentosa inversa	0.408299	0.212886	0.159768	0.48868	0.611912
Atypical scarring of skin	0.692699	1.14825e-05	0.00839971	0.116491	0.0757528
Aplasia/Hypoplasia of the macula	0.898164	0.129038	0.122025	0.569171	0.732903
Abnormality of the retinal vasculature	0.724325	3.15123e-05	0.00188	0.188307	0.0232993
Abnormality of macular pigmentation	0.0132533	0.164888	0.0779329	0.265763	0.263043
Progressive night blindness	0.881204	1.89709e-05	0.00145761	0.272985	0.0238728
Abnormality of the choroid	0.62847	0.0412641	0.264445	0.0318764	0.276163
Abnormality of the fovea	0.672514	0.0158439	0.244414	0.0511555	0.526525
Chorioretinal atrophy	0.808234	0.113966	0.00203408	0.465253	0.216691
Yellow/white lesions of the macula	0.869615	0.0448398	0.342298	0.0306236	0.974614
Cone-Rod Dystrophies	0.330659	0.0185306	0.0220794	0.766549	0.884147
Loss in color vision	0.762815	0.00142647	0.172453	0.329365	0.417886
Blind spot located at fixation point	0.90281	0.051223	0.0390758	0.0237186	0.141409
Juvenile macular degeneration	0.732969	0.128494	0.475052	0.179509	0.290732
Abetalipoproteinemia	0.0436755	0.238009	0.281243	0.461012	0.0194028
Primary Myelofibrosis	0.0873221	0.490152	0.960853	0.218481	0.162668
Bacterial Infections	0.000233715	0.128067	0.876342	0.0660064	0.000833879
Blast Phase	0.010475	0.785112	0.0170813	0.445814	0.486657
Bone Diseases, Developmental	0.987695	0.780217	0.936668	0.0599674	0.592697
Burkitt Lymphoma	0.010398	0.386687	0.361708	0.510853	0.0270323
Cerebral Palsy	0.779487	0.394653	0.940913	0.345907	0.0922694
Diarrhea	0.253549	0.289646	0.00305325	0.000924547	0.0255346
Diphtheria	0.111396	0.251454	0.902552	0.0221734	0.888934
Eosinophilia	0.0199655	0.254106	0.134409	0.288017	0.225916
Failure to Thrive	0.458068	0.565231	0.664718	0.270197	0.372398
Fatigue	0.660708	0.270231	0.525365	0.263541	0.0223981
Fever	0.0772185	0.670946	0.427296	0.00447376	0.0645628
Gastritis	0.0663067	0.0809661	0.768079	0.696666	0.00781942
Congenital Heart Defects	0.761583	0.849355	0.627526	0.129449	0.163235
Hematological Disease	0.128935	0.754297	0.486853	0.0985253	0.309442
Immunologic Deficiency Syndromes	0.00538992	0.718185	0.259185	0.0587358	0.00132918
Kidney Neoplasm	0.152689	0.1568	0.196379	0.00205584	0.00635976
Acute Erythroblastic Leukemia	0.571489	0.0993265	0.224603	0.937947	0.00658098
Lymphoid leukemia	0.00215175	0.974749	0.665792	0.699787	0.00289649
Acute Megakaryocytic Leukemias	0.776113	0.295772	0.824313	0.180581	0.813471
Acute biphenotypic leukemia	0.266958	0.239284	0.917544	0.58197	0.638714
Leukemia, Myeloid, Accelerated Phase	0.581454	0.232652	0.486123	0.566062	0.781597
Leukemia, Myeloid, Chronic-Phase	0.129093	0.153894	0.508351	0.470813	0.19476
Leukemia, Myelomonocytic, Chronic	0.0355251	0.903302	0.57221	0.484168	0.0761412
Chronic Neutrophilic Leukemia	0.131518	0.255327	0.115123	0.865995	0.356156
Precursor B-Cell Lymphoblastic Leukemia-Lymphoma	0.561485	0.391598	0.412296	0.169007	0.216735
Adult T-Cell Lymphoma/Leukemia	6.40162e-05	0.759745	0.166548	0.984123	0.00202521
Leukocytosis	0.519144	0.188086	0.79858	0.737049	0.0368896
Leukoencephalopathy, Progressive Multifocal	0.530859	0.213593	0.121938	0.737606	0.0292612
Monosomy	0.0150117	0.875992	0.687234	0.17574	0.00616229
Myelofibrosis	0.598383	0.722829	0.960489	0.341525	0.249136
Nail-Patella Syndrome	0.0146947	0.143263	0.0933371	0.0530992	0.37219
Neoplasms, Experimental	0.163609	0.986722	0.0534318	0.332888	0.03335
Osteosclerosis	0.24546	0.879863	0.370936	0.566904	0.484599
Other ureteric obstruction	0.00230106	0.826005	0.709011	0.461467	0.271154
Plasmacytoma	0.0105441	0.476805	0.841354	0.447083	0.0246844
Polycythemia	0.103897	0.00734626	0.975245	0.213584	0.00710494
Polycythemia Vera	0.129379	0.321613	0.508671	0.975645	0.10669
Precancerous Conditions	0.641496	0.753421	0.0481786	0.00478866	0.00950254
Retroviridae Infections	0.00688928	0.261466	0.0707016	0.514289	0.113807
Rubella	0.111871	0.820928	0.435872	0.73405	0.28928
Sezary Syndrome	0.000224869	0.327865	0.963026	0.883501	0.992047
Thrombocythemia, Essential	0.147071	0.0426708	0.251709	0.638403	0.95434
Thymoma	9.14481e-05	0.0655404	0.411615	0.768206	0.107764
Werner Syndrome	0.437608	0.103343	0.829111	0.55499	0.347373
Sweet Syndrome	0.0678752	0.363162	0.95738	0.103046	0.0209822
Severe Combined Immunodeficiency	0.0218512	0.316189	0.074275	0.21299	0.0214111
Acute leukemia	0.0338458	0.458152	0.220879	0.0312671	0.00124422
Monocytosis	0.0936821	0.164786	0.135254	0.254869	0.844476
Congenital musculoskeletal anomalies	0.070018	0.0423083	0.615462	0.67501	0.404184
Congenital heart disease	0.280448	0.651378	0.424235	0.00344553	0.274193
Granulocytic Sarcoma	0.136094	0.116096	0.926619	0.295308	0.320114
Adenocarcinoma, Basal Cell	0.00320854	0.753577	0.137347	0.641568	0.0719707
Adenocarcinoma, Oxyphilic	0.00939843	0.697965	0.178212	0.671711	0.0938918
Carcinoma, Cribriform	0.00469575	0.615543	0.113281	0.765882	0.0928012
Carcinoma, Granular Cell	0.00469575	0.615543	0.113281	0.765882	0.0928012
Adenocarcinoma, Tubular	0.0048977	0.826128	0.122644	0.826138	0.42177
Idiopathic Hypereosinophilic Syndrome	0.328615	0.557548	0.661522	0.67281	0.377675
Eosinophilic leukemia	0.00223587	0.330568	0.423928	0.508622	0.121539
Decrease in appetite	0.137625	0.239813	0.922066	0.596643	0.308979
Gastrointestinal Stromal Tumors	0.404458	0.266565	0.0606839	0.128248	0.012371
Papillary thyroid carcinoma	0.197562	0.665246	0.00647576	0.0658052	0.000105562
Parkinsonian Disorders	0.257727	0.475413	0.033959	0.0889292	0.149432
Neoplasm, Residual	0.0685421	0.490379	0.415779	0.208783	0.0776518
Mucosa-Associated Lymphoid Tissue Lymphoma	0.0165699	0.537582	0.62496	0.580142	0.0734863
Carcinoma breast stage IV	0.142525	0.204692	0.181063	0.000109364	0.000455555
Recurrent Childhood Acute Lymphoblastic Leukemia	0.384787	0.530327	0.825415	0.0776214	0.829133
relapsing chronic myelogenous leukemia	0.763095	0.183187	0.0491828	0.75184	0.0478821
Philadelphia chromosome positive chronic myelogenous leukemia	0.861957	0.974081	0.207228	0.285927	0.77737
Philadelphia chromosome negative chronic myelogenous leukemia	0.663913	0.502998	0.0319646	0.477358	0.34668
Adult T Acute Lymphoblastic Leukemia	0.0419907	0.2553	0.595019	0.34025	0.405885
Adult B Acute Lymphoblastic Leukemia	0.263435	0.689846	0.641052	0.125421	0.43415
Adenocarcinoma Of Esophagus	0.465035	0.0763269	0.00832228	0.21818	0.0326349
Acute Undifferentiated Leukemia	0.0284462	0.0421837	0.638345	0.819073	0.114102
secondary acute myeloid leukemia	0.0581003	0.258452	0.492033	0.156195	0.989941
Condition, Preneoplastic	0.676536	0.324543	0.013547	0.792352	0.0303051
Frontotemporal dementia	0.617593	0.848263	0.0350564	0.0104528	0.180816
Large cell carcinoma of lung	0.415312	0.562015	0.399985	0.747126	0.539634
Chronic eosinophilic leukemia	0.477335	0.177621	0.647217	0.87963	0.113348
Pre B-cell acute lymphoblastic leukemia	0.307159	0.820308	0.918175	0.0434936	0.148732
Juvenile Myelomonocytic Leukemia	0.00978993	0.239187	0.184315	0.794719	0.331616
Hematopoietic Neoplasms	0.0379536	0.834381	0.0217329	0.350616	0.280068
Decreased platelet count	0.734263	0.0466453	0.420238	1.30468e-07	0.311787
Hereditary hemochromatosis	0.263419	0.642252	0.159801	0.0527875	0.261829
Amegakaryocytic thrombocytopenia	0.857982	0.380214	0.615947	0.841751	0.590342
Symmetrical dyschromatosis of extremities	0.37791	0.456218	0.936457	0.368583	0.155954
Overlap syndrome	0.106107	0.868111	0.224808	0.914763	0.322267
Chromosome 8, trisomy	0.00152472	0.208321	0.898888	0.990378	0.469069
Enteropathy-Associated T-Cell Lymphoma	0.359844	0.380255	0.483151	0.203871	0.349874
Progressive Neoplastic Disease	0.00495202	0.628718	0.862112	0.00975252	0.270164
Refractory cancer	0.0326373	0.569187	0.14425	0.413641	0.00721761
Adult Acute Lymphocytic Leukemia	0.570712	0.251695	0.668245	0.352771	0.00717762
Thrombocytosis	0.538141	0.661861	0.252284	0.586222	0.245089
Leukemia secondary	0.450519	0.927203	0.607846	0.677451	0.299391
Increased number of platelets	0.985159	0.626158	0.609722	0.198929	0.780358
Leukaemia recurrent	0.63997	0.848239	0.237174	0.628407	0.942508
Chronic leukemia (category)	0.192484	0.494568	0.0709985	0.544378	0.366114
Granulocytosis	0.481398	0.298529	0.831715	0.226661	0.425945
Precursor T-cell lymphoblastic lymphoma	0.62636	0.565552	0.387788	0.261277	0.510372
Precursor B-cell lymphoblastic leukemia	0.130829	0.158521	0.108683	0.531211	0.00685939
Chronic myelogenous leukemia, BCR/ABL positive	0.32888	0.936326	0.16974	0.416649	0.332
Leukemia, Myeloid, Chronic, Atypical, BCR-ABL Negative	0.10906	0.898377	0.56811	0.740103	0.974388
Myelodysplastic-Myeloproliferative Diseases	0.857994	0.920923	0.207313	0.722839	0.919108
Eosinophilic disorder	0.017938	0.0774368	0.315762	0.157336	0.269219
Childhood Chronic Myelogenous Leukemia, BCR-ABL1 Positive	0.359438	0.647459	0.187635	0.389206	0.874317
Childhood Leukemia	0.239131	0.019819	0.854099	0.916975	0.204244
Thymic Lymphoma	0.0215215	0.165228	0.0281154	0.665682	0.459874
Pediatric Neoplasm	0.243761	0.200911	0.585837	0.0498112	0.24593
refractory CML	0.212706	0.380694	0.00302767	0.69912	0.629913
B Acute Lymphoblastic Leukemia with t(9;22)(q34.1;q11.2); BCR-ABL1	0.43177	0.73216	0.116569	0.979718	0.566333
Malformations of Cortical Development, Group II	0.785178	0.228035	0.0185713	0.669926	0.727779
Familial primary gastric lymphoma	0.408657	0.430157	0.617687	0.734792	0.436765
Acute lymphoblastic leukemia with lymphomatous features	0.638564	0.289481	0.619655	0.222198	0.127142
Trichohepatoenteric Syndrome	0.865977	0.880283	0.892198	0.191281	0.0334537
HEMOPHAGOCYTIC LYMPHOHISTIOCYTOSIS, FAMILIAL, 2	0.276176	0.432187	0.703394	0.278942	0.15414
Neoplastic disease	0.680559	0.352912	0.539493	0.298284	0.0328351
Philadelphia chromosome-positive acute lymphoblastic leukemia	0.00593118	0.926266	0.825995	0.42136	0.0114698
Loss of appetite (finding)	0.0687	0.293206	0.873298	0.321519	0.49049
Leukemia, B-Cell	0.12674	0.501224	0.625228	0.210894	0.00430548
Childhood B Acute Lymphoblastic Leukemia with t(9;22)(q34.1;q11.2); BCR-ABL1	0.555865	0.478789	0.0988595	0.201379	0.827472
T-Cell Prolymphocytic Leukemia	0.923436	0.271836	0.529448	0.602517	0.344576
Promyelocytic leukemia	0.0475851	0.645142	0.00653303	0.388009	0.619818
Mixed phenotype acute leukemia	0.180913	0.0850828	0.954988	0.0117525	0.562672
Chronic myeloid leukemia, BCR/ABL-positive	0.628435	0.641469	0.0690778	0.708232	0.802851
Myeloid neoplasm	0.0150068	0.646357	0.455616	0.834599	0.0521737
Progressive cGVHD	0.0058885	0.651305	0.854322	0.012121	0.207993
Triple Negative Breast Neoplasms	0.185205	0.616038	0.0846794	0.180678	0.0473442
Pdgfra-Associated Chronic Eosinophilic Leukemia	0.918611	0.135159	0.0636717	0.830361	0.0456681
Splanchnic vein thrombosis	0.318696	0.223032	0.762506	0.0561798	0.177939
Abnormality of basophils	0.190571	0.46251	0.247704	0.159794	0.83172
Renal medullary carcinoma	0.996953	0.981236	0.105886	0.442716	0.119372
Ph-Like Acute Lymphoblastic Leukemia	0.499608	0.567929	0.730806	0.622584	0.868796
Malignancy	0.273799	0.295583	0.263396	0.761705	0.861395
Food Allergy	0.92768	0.495842	0.78265	0.376923	0.614066
Cardiomegaly	0.342138	0.884642	0.0422122	0.581317	0.0948079
Klinefelter Syndrome	0.212732	0.405581	0.506752	0.620856	0.776258
Rhinitis	0.527099	0.808457	0.542483	0.800642	0.00165018
Migraine Disorders	0.238994	0.0468279	0.0959181	0.167481	0.0272293
Clear Cell Sarcoma of Soft Tissue	0.329596	0.748756	0.594291	0.531224	0.128989
Klinefelter's syndrome - male with more than two X chromosomes	0.973717	0.765217	0.303375	0.0762162	0.5747
Cardiac Hypertrophy	0.714772	0.789781	0.0342875	0.174678	0.216652
Azoospermia	0.384136	0.95238	0.419347	0.0919423	0.181528
Squamous cell carcinoma of lung	0.986124	0.185629	0.137272	0.0681632	0.114734
Mitochondrial Encephalomyopathies	0.0242134	0.143854	0.00273712	0.0146706	0.339038
Alpers Syndrome (disorder)	0.464297	0.498758	0.355674	0.682562	0.486276
Pancreatic Ductal Adenocarcinoma	0.0975053	0.434866	0.00313413	0.000932399	2.8813e-06
beta^+^ Thalassemia	0.831623	0.287792	0.636761	0.0887641	0.260774
Airway Obstruction	0.256848	0.805944	0.115242	0.0751196	0.0109783
Anemia, Sickle Cell	0.658503	0.283336	0.236824	0.0980103	0.00333629
Atrial Fibrillation	0.812707	0.179306	0.088971	0.215519	0.0164389
Autoimmune Diseases	0.000299706	0.585494	0.117641	0.00495698	1.79595e-05
Blood Group Incompatibility	0.08298	0.404431	0.892352	0.93238	0.0523278
Carcinoma, Transitional Cell	0.202497	0.568473	0.591563	0.528395	0.00382423
Choriocarcinoma	0.0162213	0.327596	0.699852	0.618575	0.00236141
Coccidioidomycosis	0.871362	0.215055	0.436925	0.244095	0.0276814
Curling Ulcer	0.656119	0.769882	0.861042	0.189488	0.0520597
Cytomegalovirus Infections	0.00058127	0.220069	0.249702	0.704222	0.00281062
Dengue Fever	0.000217191	0.719566	0.734254	0.431982	0.0924428
Duodenal Ulcer	0.875984	0.283288	0.932378	0.0372122	0.0301302
Erythroblastosis, Fetal	0.66338	0.89649	0.213615	0.435146	0.908298
Gastritis, Atrophic	0.469748	0.443217	0.0137524	0.27577	0.137609
Glaucoma, Open-Angle	0.779966	0.955913	0.133244	0.267733	0.00452139
Graft-vs-Host Disease	3.69105e-07	0.0571835	0.894419	0.238996	0.00120941
Hemolytic-Uremic Syndrome	0.597758	0.690545	0.249315	0.0595287	0.109273
Hyperbilirubinemia	0.988977	0.604482	0.893838	0.988624	0.391094
Neonatal Jaundice	0.496054	0.568665	0.818288	0.65475	0.307573
Malaria, Falciparum	0.297982	0.823397	0.63096	0.103163	0.0356924
Multiple Endocrine Neoplasia Type 1	0.591492	0.354252	0.168867	0.552137	0.00948901
Meningococcal Infections	0.163937	0.487176	0.0954223	0.422122	0.146173
Obsessive-Compulsive Disorder	0.902018	0.111678	0.34501	0.157644	0.970754
Peptic Ulcer	0.538753	0.914122	0.28718	0.464978	0.00615105
Platelet Count measurement	0.286542	0.0949656	0.572885	0.803096	0.847849
Pure Red-Cell Aplasia	0.982334	0.579936	0.269717	0.0135025	0.0847517
Rheumatic Heart Disease	0.854947	0.580667	0.0998528	0.51319	0.901786
Sickle Cell Trait	0.979108	0.722369	0.920904	0.404779	0.0487328
Gastric ulcer	0.955815	0.29179	0.397657	0.721819	0.0563646
Stress, Psychological	0.551281	0.296812	0.805601	0.676017	0.228554
Ulcer	0.853352	0.407828	0.89298	0.00102095	0.00244218
Venous Thrombosis	0.0140881	0.689239	0.254131	0.0302132	0.269243
Vitiligo	0.739991	0.105068	0.135803	0.107777	0.000259128
von Willebrand Disease	0.297655	0.636673	0.684375	0.0958907	0.688922
Wheezing	0.0468015	0.705799	0.8893	0.43751	0.0100008
Essential Hypertension	0.437288	0.759174	0.00142295	0.079851	0.278994
Alcohol abuse	0.938703	0.241484	0.929861	0.187775	0.07804
Liver Failure, Acute	0.00330074	0.998568	0.209282	0.308204	0.0143264
Alkaline phosphatase measurement	0.957017	0.244281	0.826344	0.995393	0.0418341
Protein measurement	0.25957	0.127865	0.37624	0.409615	0.673742
Waist-Hip Ratio	0.0520198	0.147065	0.000502715	0.116209	0.0263714
Angiomyolipoma	0.589827	0.361404	0.341051	0.994812	0.0440103
Neuroendocrine Tumors	0.326116	0.878337	0.0110971	0.329271	0.0427291
Hereditary pancreatitis	0.0605972	0.669771	0.063368	0.160068	0.054298
Angiomyolipoma of kidney	0.490387	0.672739	0.321011	0.500784	0.110073
Parasitemia	0.68646	0.883598	0.201173	0.424564	0.000223945
Recurrent urinary tract infection	0.787203	0.953448	0.0922999	0.488059	0.0339274
Childhood asthma	0.146345	0.105991	0.0147956	0.038737	0.0280921
Tricho-dento-osseous syndrome (disorder)	0.0620369	0.421293	0.0772061	0.157795	0.143305
Acute gastroenteritis	0.651513	0.754225	0.0558714	0.526853	0.115803
Congenital glucose-galactose malabsorption	0.407595	0.451137	0.240629	0.260778	0.537
bilateral breast cancer	0.332249	0.882405	0.706783	0.766918	0.431611
Erythrocyte Mean Corpuscular Hemoglobin Test	0.697231	0.380121	0.63776	0.149348	0.265313
Nasal Type Extranodal NK/T-Cell Lymphoma	0.803145	0.663062	0.131667	0.798851	0.0345033
Mean corpuscular hemoglobin concentration determination	0.540756	0.190047	0.126095	0.379953	0.766435
Hemoglobin measurement	0.00136742	0.583312	0.0785347	0.631601	0.109357
Mean Corpuscular Volume (result)	0.790663	0.238948	0.908882	0.180704	0.878011
Factor V Leiden mutation	0.7697	0.574389	0.702643	0.486583	0.381262
Malignant neoplasm of gastrointestinal tract	0.781406	0.869708	0.635973	0.605602	0.015292
Acute Cerebrovascular Accidents	0.106856	0.551067	0.571446	0.0255084	0.302971
Infection caused by Helicobacter pylori	0.00838236	0.0461837	0.00130458	0.0180099	0.000403291
Arteriopathic disease	0.678661	0.318988	0.586492	0.207462	0.0721395
Acute GVH disease	0.00400635	0.112259	0.482515	0.0792539	0.00489642
Infectious disease of lung	0.431829	0.165875	0.567187	0.0995132	0.0829047
Cerebral Ischemia	0.00499034	0.86069	0.837109	0.131062	0.000107949
precancerous lesions	0.110751	0.171527	0.470692	0.546281	0.0016288
Acute Coronary Syndrome	0.435956	0.461441	0.751558	0.0893274	0.00104907
Alloimmunisation	0.672913	0.705429	0.933086	0.336013	0.226696
Invasive Ductal Breast Carcinoma	0.440118	0.517912	0.223606	0.138472	0.0679802
Coagulation factor measurement	0.209934	0.538785	0.287037	0.467926	0.423979
Finding of Mean Corpuscular Hemoglobin	0.697231	0.380121	0.63776	0.149348	0.265313
von Willebrand Disease, Type 1	0.466626	0.831154	0.695076	0.00227898	0.684174
Adult Lymphoma	0.00173592	0.0389324	3.0572e-05	0.268137	0.415627
Childhood Lymphoma	0.00143872	0.0689961	3.08621e-05	0.411353	0.313239
Sporadic Breast Carcinoma	0.7952	0.706937	0.867807	0.039012	0.00438345
Cardiomyopathy, Familial Idiopathic	0.753687	0.0915951	0.00308428	0.103102	5.97159e-05
Overweight and obesity	0.189831	0.325052	0.98475	0.216686	0.482805
Tendinopathy	0.207476	0.901948	0.0793655	0.28685	0.0172938
Distal Renal Tubular Acidosis	0.303666	0.59395	0.132196	0.0763466	0.35569
NEUROTICISM	0.0135091	0.0714574	0.0126578	0.454207	0.0802696
VITILIGO-ASSOCIATED MULTIPLE AUTOIMMUNE DISEASE SUSCEPTIBILITY 1 (finding)	0.838517	0.242795	0.169713	0.572659	0.000610283
Venous Thromboembolism	0.453948	0.00396213	0.188814	0.337376	0.1505
TARSAL-CARPAL COALITION SYNDROME	0.321668	0.201929	0.597753	0.775384	0.00983102
Cardiac Carcinoma	0.103006	0.723533	0.231174	0.653951	0.427905
von Willebrand's factor (lab test)	0.462994	0.622047	0.0172952	0.00448331	0.0530596
Deficiency of glucose-6-phosphate dehydrogenase	0.866058	0.504314	0.810177	0.255241	0.341807
GASTRIC CANCER, INTESTINAL	0.329461	0.410321	0.63181	0.0624264	0.140629
Diminished ovarian reserve	0.706755	0.726481	0.48075	0.150848	0.984398
Neonatal Alloimmune Thrombocytopenia	0.121716	0.491833	0.15402	0.26553	0.612867
Soluble Interleukin 6 Receptor Measurement	0.428306	0.210946	0.0413246	0.0159378	0.00010646
Medulloblastoma	0.616935	0.801075	2.33101e-05	0.0510818	0.000394133
Neuroectodermal Tumor, Primitive	0.21291	0.492303	0.127252	0.639136	0.0218754
Miller Dieker syndrome	0.333509	0.886772	0.0927329	0.481026	0.17767
Juvenile Pilocytic Astrocytoma	0.817124	0.441107	0.649509	0.983268	0.055195
Anaplastic astrocytoma	0.114882	0.753626	0.0838756	0.0266803	0.0166765
Tumor Angiogenesis	0.810153	0.0206485	0.00364546	0.0171268	7.80651e-05
Hereditary Diseases	0.185884	0.531261	0.86447	0.384944	0.0129034
Ketosis	0.233934	0.328343	0.0390322	0.0258509	0.474605
Deficiency of acetyl-CoA acetyltransferase	0.152702	0.553044	0.577351	0.434557	0.131599
Zellweger Spectrum	0.31444	0.21455	0.214819	0.330131	0.913851
Anxiety	0.361917	0.817998	0.0089818	0.161161	0.718342
Anxiety Disorders	0.392215	0.311039	0.00162389	0.408914	0.408984
Cachexia	0.189048	0.83306	0.596906	0.404676	0.0344412
Celiac Disease	0.00273561	0.454919	0.43679	0.137385	0.0359589
Patent ductus arteriosus	0.213948	0.447876	0.0653954	0.005378	0.0285045
Gingivitis	0.028467	0.842398	0.264524	0.919826	0.365987
Glycogen storage disease type II	0.17654	0.0993946	0.267233	0.415353	0.364069
Hypertrichosis	0.390351	0.255264	0.949028	0.789689	0.85211
Left-Sided Heart Failure	0.637237	0.945253	0.248316	0.287244	0.211482
Pain	0.951094	0.00822322	0.0157968	0.159609	2.19359e-06
Pemphigus Vulgaris	0.0105096	0.238135	0.704946	0.326195	0.945339
Pheochromocytoma	0.346313	0.20811	0.00871657	0.0952609	0.062241
Precocious Puberty	0.28067	0.020845	0.51426	0.0454457	0.893487
Turner Syndrome	0.0928255	0.149587	0.20247	0.743742	0.0496586
Ovarian Failure, Premature	0.567233	0.168595	0.00204918	0.645231	0.00276808
Primary Sj√∂gren's syndrome	0.00559317	0.622231	0.523434	0.121112	0.152747
Growth retardation	0.0368927	0.0322137	0.00176917	0.00121267	0.00125217
Adrenal Cortical Adenoma	0.381206	0.620665	0.747434	0.14808	0.563956
Follicular thyroid carcinoma	0.491699	0.98601	0.888335	0.256989	0.412279
Adrenocortical carcinoma	0.115951	0.0464996	0.0526295	0.695759	0.783676
Heart Failure, Right-Sided	0.358339	0.719265	0.268769	0.341754	0.265801
Alcohol or Other Drugs use	0.804231	0.0596139	0.084439	0.888745	0.761607
Aplasia Cutis Congenita	0.0209777	0.234301	0.51007	0.495712	0.0142628
Triploidy syndrome	0.372174	0.217058	0.0281803	0.651942	0.683135
Growth delay	0.0451172	0.0309479	0.00194767	0.00169175	0.00134138
myeloblastosis	0.728304	0.853945	0.912171	0.110911	0.563833
Corpus callosum agenesis neuronopathy	0.755595	0.687043	0.364916	0.0297074	0.774428
Beta thalassemia trait	0.402779	0.536455	0.16911	0.113144	0.222788
Growth failure	0.0757558	0.152444	0.0531374	0.0337087	0.0142042
Hospital acquired pneumonia	0.0116588	0.803297	0.403221	0.235111	0.00561958
Atypical Teratoid Rhabdoid Tumor	0.133209	0.340962	0.292975	0.00285451	0.599247
Poor growth	0.0368927	0.0322137	0.00176917	0.00121267	0.00125217
Myocardial Failure	0.365156	0.772027	0.26389	0.638018	0.254611
Heart Decompensation	0.3893	0.583883	0.264629	0.39506	0.318119
aggressive cancer	0.335477	0.504528	0.74138	0.265877	0.182651
PEROXISOME BIOGENESIS DISORDER, COMPLEMENTATION GROUP A	0.0951926	0.364376	0.667932	0.727415	0.791137
Very poor growth	0.0347005	0.0849869	0.00461871	0.00330842	0.001635
Adenoid Cystic Carcinoma	0.648397	0.910516	0.665795	0.982655	0.0126513
Insulin Resistance	0.23527	0.865662	0.104565	0.744742	0.138818
Obesity, Morbid	0.0768509	0.079313	0.0398768	0.484674	0.893186
Malignant neoplasm of salivary gland	0.0157653	0.605299	0.360119	0.161795	0.41597
Adenocarcinoma of salivary gland	0.0643817	0.123684	0.331404	0.188431	0.476528
Insulin Sensitivity	0.996867	0.479133	0.483775	0.0655814	0.115829
Hypertrophic Cardiomyopathy	0.230976	0.202444	0.00245268	0.00235622	0.0038545
Hypoglycemia	0.194154	0.807544	0.018201	0.0617773	0.136863
Vomiting	0.0580594	0.0486905	0.0089507	0.143362	0.0107709
Hyperammonemia	0.513341	0.0162727	0.0329555	0.0102012	0.0209167
Muscular stiffness	0.936182	0.670361	0.866109	0.521424	0.287227
Myalgia	0.151657	0.645285	0.682154	0.124381	0.00341546
Feeding difficulties	0.248734	0.251957	0.0165894	0.255654	0.0964695
Liver and Intrahepatic Biliary Tract Carcinoma	0.0970755	0.509542	0.0421023	0.0368851	0.000802617
Short chain 3-hydroxyacyl-CoA dehydrogenase deficiency	0.101571	0.421471	0.960972	0.513875	0.495756
Acylcarnitines measurement	0.81292	0.0711713	0.621934	0.138078	0.360624
Generalized muscle weakness	0.803924	0.383586	0.425938	0.161876	0.721161
Myasthenias	0.153497	0.0292062	0.296814	0.571726	0.159499
Carnitine deficiency	0.898487	0.924144	0.578206	0.0495881	0.918357
Exercise-induced myoglobinuria	0.589135	0.0238776	0.742032	0.646553	0.37723
Hepatocellular necrosis	0.564793	0.187988	0.6442	0.465757	0.29941
Dicarboxylic aciduria	0.591522	0.879594	0.839718	0.24393	0.571746
Exercise-induced myoglobinuria in adults	0.589135	0.0238776	0.742032	0.646553	0.37723
Long chain 3-hydroxyacyl-CoA dehydrogenase deficiency	0.166541	0.652252	0.579959	0.547659	0.843414
Very long chain acyl-CoA dehydrogenase deficiency	0.794933	0.0995979	0.773707	0.38175	0.453332
Exercise-induced rhabdomyolysis	0.38034	0.171748	0.411992	0.497518	0.293581
EMG: myopathic abnormalities	0.0439028	0.444804	0.33195	0.295096	0.28759
Elevated creatine kinase after exercise	0.0791096	0.440049	0.202599	0.906506	0.450146
Decreased activity of 3-hydroxyacyl-CoA dehydrogenase	0.101571	0.421471	0.960972	0.513875	0.495756
Medium and short-chain L-3-hydroxyacyl-coenzyme A dehydrogenase deficiency	0.101571	0.421471	0.960972	0.513875	0.495756
Arthrogryposis	0.0628499	0.443887	0.248483	0.092314	0.103926
Cerebral Edema	0.0299582	0.328501	0.00103729	0.363922	0.193186
Comatose	0.0130621	0.182378	0.00251881	0.0272192	0.0233679
Rhabdomyolysis	0.000669537	0.291198	0.0243206	0.937011	0.247642
Sudden infant death syndrome	0.72055	0.610638	0.402755	0.330544	0.30138
Weight Gain	0.494931	0.0235201	0.000436749	0.326637	0.539067
Liver Failure	0.945947	0.0473118	0.257173	0.178915	0.0463768
Liver Dysfunction	0.947908	0.416072	0.318157	0.155085	0.0144242
Liver function tests abnormal finding	0.531726	0.882296	0.402331	0.780485	0.123972
Medium-chain acyl-coenzyme A dehydrogenase deficiency	0.283638	0.878148	0.117226	0.127832	0.322834
Metabolic acidosis	0.274864	0.0277604	0.00338164	0.0131221	0.0403572
Elevated liver enzymes	0.531726	0.882296	0.402331	0.780485	0.123972
Indolent Systemic Mastocytosis	0.947775	0.570221	0.673708	0.519504	0.306285
Glycinuria	0.062395	0.44586	0.640626	0.648403	0.108077
Liver enzymes abnormal	0.531726	0.882296	0.402331	0.780485	0.123972
Transaminases increased	0.531726	0.882296	0.402331	0.780485	0.123972
Necrotizing Enterocolitis	0.114003	0.423318	0.341403	0.143257	0.20732
HYPERGLYCINURIA (disorder)	0.0507951	0.577863	0.420262	0.640853	0.146605
Anaphylaxis (non medication)	0.121869	0.279162	0.958319	0.805371	0.867702
Increased liver function tests	0.531726	0.882296	0.402331	0.780485	0.123972
Brain Edema	0.0129901	0.244159	0.00147656	0.0935932	0.0185894
Subclinical abnormal liver function tests	0.531726	0.882296	0.402331	0.780485	0.123972
Elevated hepatic transaminases	0.494107	0.99437	0.317497	0.694951	0.0990415
HYDROCEPHALUS, NONSYNDROMIC, AUTOSOMAL RECESSIVE 2	0.723629	0.220971	0.496589	0.225297	0.953963
Contracture	0.349775	0.651641	0.142895	0.0924995	0.750381
Contracture of joint	0.49103	0.722246	0.368279	0.137664	0.934512
Language Delay	0.16125	0.274199	0.451174	0.868635	0.214647
Prader-Willi Syndrome	0.989556	0.019062	0.563537	0.536412	0.693637
Curvature of spine	0.183696	0.51161	0.0185919	0.0722354	0.0751885
Speech impairment	0.12023	0.281573	0.443682	0.833047	0.199304
Speech Delay	0.10914	0.287222	0.732451	0.694313	0.124965
Flexion contracture	0.511083	0.723369	0.418549	0.124917	0.810662
Deficiency of butyryl-CoA dehydrogenase	0.623524	0.952532	0.215669	0.204243	0.617015
Bell Palsy	0.00683975	0.245218	0.179119	0.8582	0.27191
Facial Paresis	0.00350065	0.249736	0.157356	0.918818	0.452514
Delayed speech and language development	0.0113358	0.138191	0.980041	0.497539	0.0770649
Acquired scoliosis	0.199087	0.634841	0.0098444	0.0709858	0.0498176
Leukoaraiosis	0.972067	0.239593	0.0934145	0.706018	0.539606
Flexion contractures of joints	0.491657	0.708565	0.423477	0.150311	0.794189
Neonatal onset	0.219689	0.502011	0.354855	0.0629126	0.862177
Facial muscle weakness of muscles innervated by CN VII	0.00424061	0.284393	0.229096	0.845468	0.241316
Episodic metabolic acidosis	0.341717	0.541235	0.938202	0.556058	0.654998
Ethylmalonic aciduria	0.855689	0.351077	0.281834	0.153021	0.435444
Feeding difficulties in infancy	0.959509	0.554511	0.501625	0.498831	0.937623
Cortical white matter abnormalities seen on MRI	0.789147	0.453849	0.0218838	0.814496	0.574297
Exotropia	0.240743	0.0366979	0.297515	0.907743	0.190016
Hypothermia, natural	0.929105	0.599937	0.701007	0.218343	0.835697
Generalized amyotrophy	0.00739584	0.199993	0.272805	0.280049	0.615422
Motor delay	0.711262	0.782234	0.139833	0.0970175	0.525146
Apneic episodes in infancy	0.783412	0.663998	0.261229	0.319444	0.065431
No development of motor milestones	0.515394	0.659457	0.130771	0.118736	0.577024
Anoxemia	0.181071	0.566226	0.464273	0.02653	0.690214
Anoxia	0.0304227	0.914364	0.0581788	0.81848	0.00807891
Cardiac Arrest	0.852921	0.998677	0.0309667	0.325804	0.0835033
Pericardial effusion	0.693405	0.495832	0.797008	0.917143	0.238519
Protein Deficiency	0.203088	0.671966	0.548186	0.727158	0.373982
Sudden Cardiac Death	0.366041	0.0342581	0.0246032	0.984278	0.76433
Elevated creatine kinase	0.00146108	0.815775	0.229291	0.528296	0.139151
Muscle Weakness	0.25559	0.698285	0.00936119	0.184868	0.17224
Creatine phosphokinase serum increased	0.00100985	0.798178	0.159886	0.389277	0.128841
Hypoxia	0.181071	0.566226	0.464273	0.02653	0.690214
Hypoxemia	0.150915	0.294151	0.429246	0.00994343	0.576183
Exercise-induced myalgia	0.0295783	0.0600949	0.814194	0.954104	0.761353
Nonketotic hypoglycemia	0.371224	0.279046	0.101418	0.808145	0.493088
Trifunctional Protein Deficiency With Myopathy And Neuropathy	0.113813	0.380097	0.13388	0.999622	0.393839
Alopecia	0.047406	0.650986	0.64441	0.429617	0.000865882
Dehydration	0.249836	0.532587	0.14772	0.11204	0.639942
Dry Eye Syndromes	0.367394	0.843602	0.567968	0.0650788	0.608279
Leptospirosis	0.583737	0.673657	0.833076	0.303449	0.884686
Inborn Errors of Metabolism	0.318004	0.000763053	0.566328	0.00384021	0.0696465
Septicemia	0.0701877	0.147083	0.112087	0.164833	0.000552098
Uterine Cancer	0.0660838	0.504819	0.618139	0.0156767	0.0218739
Aortic Aneurysm, Thoracic	0.576079	0.861975	0.879384	0.856149	0.128227
Sepsis	0.0215954	0.0255955	0.0933429	0.0476748	0.000538187
Tyrosinemia, Type I	0.907356	0.153155	0.0738944	0.535177	0.0764053
Hepatic methionine adenosyltransferase deficiency	0.974682	0.349255	0.283898	0.0349269	0.270214
Ketotic hypoglycemia	0.00138081	0.0851589	0.0305411	0.0137698	0.0700506
Conventional (Clear Cell) Renal Cell Carcinoma	0.605364	0.119383	0.00243042	0.210279	6.05482e-05
Dryness of eye	0.689423	0.605065	0.361093	0.0762425	0.838897
Deficiency of acetyl-CoA acyltransferase (disorder)	0.653941	0.854065	0.0811321	0.157183	0.189763
Metastatic Prostate Carcinoma	0.159063	0.423095	0.0557887	0.095695	0.0788038
Chromophobe Renal Cell Carcinoma	0.416754	0.109821	0.179167	0.743206	0.0174427
Epithelioma	0.30475	0.375536	0.559704	0.169556	0.106097
Mammary Tumorigenesis	0.00483465	0.729607	0.300182	0.0823494	0.0010014
Pneumocystis jiroveci pneumonia	0.00766944	0.523107	0.488415	0.392151	0.0761338
Episodic ketoacidosis	0.490296	0.811734	0.609249	0.543322	0.436685
Clear-cell metastatic renal cell carcinoma	0.476404	0.58978	0.533036	0.848136	0.00801691
Nonalcoholic Steatohepatitis	0.150025	0.733008	0.871889	0.637022	0.35077
Mammary adenocarcinoma	0.759994	0.553556	0.806	0.059044	0.0049883
Hypermethioninemia	0.761489	0.277283	0.534129	0.128017	0.571405
Chronic Kidney Diseases	0.873862	0.096505	0.0012447	0.0640228	0.00061133
Increased serum lactate	0.544877	0.0405389	0.504262	0.0257391	0.0413943
Increased serum pyruvate	0.68013	0.212945	0.206592	0.800307	0.843903
Narcolepsy	0.0195252	1.11595e-07	2.79658e-10	0.00618163	0.0116242
Panic Disorder	0.00278131	0.00123807	0.000168838	0.00564116	0.213535
Electrocardiogram: P-R interval	0.00263155	0.00143789	0.0517767	0.743274	0.503035
PR interval feature	0.00263155	0.00143789	0.0517767	0.743274	0.503035
PANIC DISORDER 1	0.0323569	0.0551402	0.000657636	0.0252844	0.0999588
response to ACE inhibitor	0.749977	0.186993	0.952166	0.642743	0.252905
Brain Ischemia	0.0137414	0.37542	0.0159123	0.424678	1.58306e-05
Injuries, Acute Brain	0.0180646	0.638797	0.179192	0.0509461	0.157244
Migraine with Aura	0.300282	0.160969	0.0326853	0.335932	0.552719
Lesion of brain	0.338275	0.314584	0.308373	0.187108	0.179778
Brain Injuries	0.0180646	0.638797	0.179192	0.0509461	0.157244
Brain Lacerations	0.0180646	0.638797	0.179192	0.0509461	0.157244
Interstitial Cystitis	0.383241	0.837255	0.0404826	0.0133113	0.00724862
Brain Injuries, Focal	0.0180646	0.638797	0.179192	0.0509461	0.157244
Chronic interstitial cystitis	0.0904893	0.922919	0.020317	0.153827	0.0689403
Multiple Sclerosis, Primary Progressive	0.521642	0.376016	0.709616	0.0136085	0.618975
Progressive multiple sclerosis	0.361146	0.688771	0.534711	0.302814	0.845258
Refractory anaemia with excess blasts	0.0824373	0.560358	0.23846	0.553023	0.115992
Blood Platelet Disorders	0.183872	0.107798	0.134869	0.476673	0.6615
Cataplexy	0.406695	0.167016	0.197217	0.60368	0.334274
Congenital Hypothyroidism	0.570997	0.0487243	0.00207989	0.768726	0.0348805
Gerstmann-Straussler-Scheinker Disease	0.0275815	0.396011	0.518477	0.0658294	0.534456
Growth Disorders	0.373674	0.143035	0.538352	0.426073	0.819266
Hepatic Coma	0.71349	0.674829	0.505711	0.560812	0.386201
Hypothyroidism	0.506698	0.00127084	0.0271428	0.496346	0.125127
Creutzfeldt-Jakob disease	0.721614	0.486458	0.135985	0.196564	0.635312
Lambert-Eaton Myasthenic Syndrome	0.257423	0.0781984	0.529756	0.552149	0.170301
Learning Disorders	0.449867	0.219751	0.486963	0.720476	0.297978
Acute myelomonocytic leukemia	0.0543056	0.176869	0.315133	0.437073	0.827729
Memory Disorders	0.998345	0.142384	0.0194378	0.98853	0.0468452
Myasthenia Gravis	0.28204	0.104144	0.22303	0.584056	0.0858377
orbit (eye disorders)	0.100032	0.713595	0.930609	0.513541	0.378122
Paresis	0.240082	0.945086	0.360744	0.0309859	0.918372
Poisoning	0.51806	0.506861	0.612001	0.771917	0.345662
Schwartz-Jampel Syndrome	0.128478	0.65111	0.255123	0.908416	0.56417
Thanatophoric Dysplasia	0.595516	0.159683	0.332536	0.395278	0.764361
Thymus Hyperplasia	0.280042	0.0731084	0.659202	0.249521	0.250492
Tremor	0.894552	0.845236	0.448522	0.319859	0.25603
Saturnine Tremor	0.359813	0.201073	0.203892	0.258514	0.372471
Weil Disease	0.892312	0.912529	0.0728441	0.959338	0.629714
Prenatal Injuries	0.616942	0.49282	0.365012	0.935381	0.72202
Senile Tremor	0.359813	0.201073	0.203892	0.258514	0.372471
Centronuclear myopathy	0.63223	0.0684697	0.0623107	0.885255	0.852801
Myopathies, Nemaline	0.619499	0.776782	0.64393	0.540259	0.586681
Teratocarcinoma	0.143641	0.835021	0.672381	0.357099	0.000244001
Fatigability	0.101819	0.0351039	0.201072	0.0395838	0.13969
Persistent Tremor	0.359813	0.201073	0.203892	0.258514	0.372471
Continuous Tremor	0.359813	0.201073	0.203892	0.258514	0.372471
Intermittent Tremor	0.359813	0.201073	0.203892	0.258514	0.372471
Fine Tremor	0.359813	0.201073	0.203892	0.258514	0.372471
Coarse Tremor	0.359813	0.201073	0.203892	0.258514	0.372471
Massive Tremor	0.359813	0.201073	0.203892	0.258514	0.372471
Passive Tremor	0.359813	0.201073	0.203892	0.258514	0.372471
Static Tremor	0.459245	0.0589902	0.711595	0.334349	0.917295
Resting Tremor	0.953383	0.719505	0.762196	0.445422	0.933641
Darkness Tremor	0.359813	0.201073	0.203892	0.258514	0.372471
Neurologic Symptoms	0.655294	0.853582	0.277148	0.901125	0.707601
Tremor, Perioral	0.359813	0.201073	0.203892	0.258514	0.372471
Tremor, Limb	0.647657	0.422406	0.097622	0.259626	0.115476
Tremor, Muscle	0.359813	0.201073	0.203892	0.258514	0.372471
Nerve Tremors	0.359813	0.201073	0.203892	0.258514	0.372471
Tremor, Neonatal	0.359813	0.201073	0.203892	0.258514	0.372471
Amphetamine-Related Disorders	0.0548247	0.000107918	0.000995013	0.27946	0.00112627
Amphetamine Addiction	0.0558806	5.53608e-05	0.000697687	0.222718	0.00137769
Amphetamine Abuse	0.0548247	0.000107918	0.000995013	0.27946	0.00112627
Isaacs syndrome	0.493092	0.569324	0.83522	0.487274	0.395556
Pyloric Atresia	0.834462	0.617442	0.964548	0.573097	0.580905
Etat Marbre	0.731459	0.375853	0.959139	0.984182	0.857033
Absence of sensation	0.079406	0.174516	0.50763	0.209522	0.437193
Congenital goiter	0.535879	0.373807	0.110474	0.623818	0.233922
Organophosphorus Poisoning	0.491327	0.501954	0.159752	0.649521	0.370698
Slow channel syndrome	0.727651	0.178899	0.535953	0.333182	0.220785
X-linked centronuclear myopathy	0.541535	0.00741759	0.188354	0.510483	0.202324
Acute monoblastic leukemia	0.026468	0.263149	0.568995	0.965301	0.928431
Pallidopontonigral degeneration	0.857203	0.0891711	0.465781	0.998131	0.929719
Myasthenic Syndrome	0.0655912	0.138388	0.921595	0.339104	0.04961
Organophosphate poisoning	0.491327	0.501954	0.159752	0.649521	0.370698
Anxiety state	0.145136	0.341679	0.608601	0.43134	0.854979
Adult Learning Disorders	0.601235	0.151504	0.668902	0.887952	0.493253
Learning Disturbance	0.601235	0.151504	0.668902	0.887952	0.493253
Learning Disabilities	0.297123	0.981684	0.259831	0.801194	0.119587
Age-Related Memory Disorders	0.86268	0.1238	0.00439596	0.987217	0.0470095
Memory Disorder, Semantic	0.86268	0.1238	0.00439596	0.987217	0.0470095
Memory Disorder, Spatial	0.86268	0.1238	0.00439596	0.987217	0.0470095
Familial Olivopontocerebellar Atrophy	0.756893	0.539146	0.360082	0.356134	0.890542
Pill Rolling Tremor	0.359813	0.201073	0.203892	0.258514	0.372471
Tremor, Semirhythmic	0.359813	0.201073	0.203892	0.258514	0.372471
Myasthenic Syndromes, Congenital	0.00647607	0.0191645	0.377001	0.342652	0.146183
Neuromuscular Junction Diseases	0.222512	0.0409045	0.909787	0.582356	0.971887
Cerebral Arteriosclerosis	0.385273	0.900367	0.770991	0.332955	0.740104
Sarcomatoid Renal Cell Carcinoma	0.263234	0.184435	0.0780302	0.89146	0.0567979
Collecting Duct Carcinoma of the Kidney	0.451091	0.185172	0.0737399	0.877272	0.0278901
Anxiety neurosis (finding)	0.784826	0.220199	0.191411	0.670704	0.82973
Inflammatory disorder	0.00111476	0.269421	0.348013	0.173456	0.00205385
Papillary Renal Cell Carcinoma	0.206286	0.447336	0.00716488	0.680017	0.0338066
Developmental Academic Disorder	0.601235	0.151504	0.668902	0.887952	0.493253
Involuntary Quiver	0.359813	0.201073	0.203892	0.258514	0.372471
Cirrhosis	0.958691	0.0298205	0.129986	4.74906e-06	0.00199969
RESTING HEART RATE	0.342249	0.0941908	0.309984	0.624358	0.370195
ALZHEIMER DISEASE 2	0.901266	0.464428	0.456142	0.0609963	0.75495
ENDPLATE ACETYLCHOLINESTERASE DEFICIENCY (disorder)	0.832594	0.00152026	0.436308	0.174698	0.536353
THANATOPHORIC DYSPLASIA, TYPE I (disorder)	0.343327	0.0812327	0.557624	0.346858	0.865261
Refractory anemia, without ringed sideroblasts, without excess blasts	0.383673	0.24601	0.252881	0.619091	0.419203
Organothiophosphonate Poisoning	0.491327	0.501954	0.159752	0.649521	0.370698
Organothiophosphate Poisoning	0.491327	0.501954	0.159752	0.649521	0.370698
oligodendroglioma	0.194422	0.582937	0.064228	0.936676	0.0313645
Invasive aspergillosis	0.08601	0.14562	0.672599	0.251052	0.0102207
Juvenile Neuronal Ceroid Lipofuscinosis	0.626438	0.220312	0.554867	0.25218	0.0921246
Well Differentiated Oligodendroglioma	0.410509	0.769747	0.0944567	0.92575	0.117815
Hemochromatosis	0.276284	0.451827	0.919894	0.645469	0.0771484
Neoplasm Invasiveness	0.68687	0.231464	0.0575209	0.769459	0.00311047
Pregnancy in Diabetics	0.0999949	0.918407	0.64244	0.187467	0.130304
Toxoplasmosis	0.0583406	0.504415	0.923815	0.935264	0.406643
Osteoarthrosis Deformans	0.202446	0.0799287	0.232221	0.0344592	0.0308635
Iron deficiency anemia	0.209655	0.179195	0.409391	0.744491	0.759433
Anemia, severe	0.31283	0.781194	0.277084	0.386754	0.199979
Iron deficiency	0.906536	0.868224	0.0149208	0.300731	0.467884
Hyperferritinemia, hereditary, with congenital cataracts	0.239175	0.0964925	0.0387278	0.229914	0.00436442
Arthritis	0.000655118	0.146226	0.246335	0.0022319	3.51628e-05
Fibromyalgia	0.750413	0.678153	0.473363	0.299976	0.00371882
Lupus Vulgaris	0.000175363	0.962105	0.930133	0.204317	0.385471
Lupus Erythematosus, Discoid	0.000308719	0.6869	0.5944	0.524434	0.307907
Multiple adenomatous polyps	0.957997	0.8629	0.601152	0.307702	0.993442
Lupus Erythematosus	0.000261544	0.876496	0.837701	0.619465	0.193059
Athetosis	0.716576	0.262692	0.186872	0.240981	0.0656779
insulinoma	0.79689	0.759328	0.0791687	0.460273	0.114924
Disorder of the optic nerve	0.374705	0.314807	0.145744	0.864322	0.133355
Strabismus	0.799156	0.772458	0.341937	0.438482	0.945299
Color Blindness, Red-Green	0.698351	0.0787174	0.377005	0.847359	0.141503
Cerebellar degeneration	0.234316	0.115609	0.000330012	0.439482	0.764154
Peripheral demyelinating neuropathy	0.53351	0.46165	0.192715	0.912798	0.0219306
Fumarase deficiency	0.708348	0.607768	0.373846	0.714243	0.871909
Depletion of mitochondrial DNA	0.500975	0.576875	0.00489158	0.532524	0.791444
Hypoplasia of corpus callosum	0.106565	0.300103	0.171663	0.432443	0.297186
Cerebellar atrophy	0.206303	0.353273	0.000250734	0.763545	0.908945
Severe global developmental delay	0.614783	0.336948	0.73136	0.70243	0.785269
Progressive microcephaly	0.747609	0.636986	0.864078	0.36004	0.882093
Severe psychomotor retardation	0.532855	0.355286	0.705491	0.976122	0.877351
Red/green color vision defect	0.378612	0.272599	0.267851	0.757152	0.206028
Optic Neuropathy	0.642268	0.904252	0.082185	0.516372	0.255384
Infratentorial atrophy	0.194128	0.0475132	0.000346913	0.694445	0.857857
Alloxan Diabetes	0.17063	0.237264	0.638717	0.0967096	0.632181
Deglutition Disorders	0.990013	0.0712335	0.339436	0.0520164	0.981913
Diabetes Mellitus, Experimental	0.17063	0.237264	0.638717	0.0967096	0.632181
Dystonia	0.752795	0.546185	0.0378716	0.0151409	0.164342
Orbital separation excessive	0.314835	0.401783	0.248571	0.257346	0.982945
Hypodontia	0.519548	0.417121	0.464971	0.401659	0.254551
Muscle Hypertonia	0.231911	0.406216	0.625184	0.944747	0.79946
Myopia	0.20912	0.017659	0.00318671	0.602134	0.0101604
Respiratory Insufficiency	0.303113	0.53963	0.021308	0.000679882	0.00573819
Streptozotocin Diabetes	0.17063	0.237264	0.638717	0.0967096	0.632181
Electroencephalogram abnormal	0.354479	0.096398	0.858052	0.344661	0.835053
Frontal bossing	0.867833	0.249505	0.912564	0.524387	0.945771
Brachycephaly	0.29495	0.0495437	0.359332	0.452197	0.618526
Low set ears	0.409446	0.880516	0.0851021	0.336184	0.11555
Inversion of nipple (disorder)	0.443014	0.37993	0.840288	0.403062	0.795581
Peroxisomal Disorders	0.866575	0.456256	0.241138	0.156232	0.884194
Central nervous system demyelination	0.4877	0.399	0.95746	0.640887	0.461327
Fish-Eye Disease	0.314707	0.770836	0.593882	0.586677	0.595584
Sensorineural hearing loss, bilateral	0.00201935	0.0128889	0.0493858	0.308692	0.00862785
Gait abnormality	0.349329	0.945524	0.362515	0.436841	0.0366726
Congenital Epicanthus	0.587752	0.979715	0.221431	0.473863	0.852376
Systolic Pressure	0.00714092	0.0569753	0.0248312	0.493876	0.635656
Deficiency of oxidase	0.260401	0.458253	0.0631876	0.0335433	0.393997
Depressed nasal bridge	0.655401	0.164166	0.334205	0.66553	0.471785
Loss of developmental milestones	0.961535	0.995536	0.735812	0.504886	0.951281
Developmental regression	0.646639	0.762553	0.760492	0.551884	0.834874
Decreased light- and dark-adapted electroretinogram amplitude	0.102205	0.143694	0.00230158	0.184161	0.430425
Death in early childhood	0.512977	0.520127	0.815875	0.00582354	0.0534604
Intellectual disability, progressive	0.917588	0.936642	0.851344	0.246811	0.768395
Peroxisomal ACYL-COA oxidase deficiency	0.574829	0.578666	0.623087	0.420145	0.532129
No social interaction	0.737253	0.0463361	0.824246	0.517393	0.375068
Diffuse hepatic steatosis	0.123118	0.723881	0.952884	0.491586	0.66277
Psychomotor regression, progressive	0.961535	0.995536	0.735812	0.504886	0.951281
Psychomotor regression in infants	0.799475	0.82429	0.799526	0.64277	0.797558
Psychomotor regression	0.961535	0.995536	0.735812	0.504886	0.951281
Psychomotor regression beginning in infancy	0.961535	0.995536	0.735812	0.504886	0.951281
Neurodevelopmental regression	0.961535	0.995536	0.735812	0.504886	0.951281
Death in infancy	0.516862	0.550887	0.962099	0.00768729	0.0566683
Mental deterioration in childhood	0.961535	0.995536	0.735812	0.504886	0.951281
Adult-onset citrullinemia type 2	0.33777	0.499408	0.0507066	0.941114	0.134771
Irritation - emotion	0.111629	0.682911	0.156012	0.00703915	0.053746
Depressed nasal root/bridge	0.694751	0.157311	0.284567	0.792587	0.418583
Respiratory function loss	0.513764	0.816498	0.044107	0.00140846	0.0115027
Dystonic disease	0.611458	0.460008	0.0982588	0.0160198	0.595217
Abnormality of nervous system morphology	0.47664	0.903074	0.0752682	0.312755	0.491469
Broad cranium shape	0.156792	0.011753	0.144322	0.414702	0.545237
Wide skull shape	0.156792	0.011753	0.144322	0.414702	0.545237
Concave bridge of nose	0.694751	0.157311	0.284567	0.792587	0.418583
Spontaneous abortion	0.67507	0.57426	0.436577	0.17702	0.00073308
Developmental Disabilities	0.337723	0.0806759	0.767178	0.123121	0.588624
Colitis	3.46413e-05	0.0206633	0.016614	0.0013071	0.000661323
Dwarfism	0.401415	0.801622	0.756452	0.616451	0.538664
Fibroid Tumor	0.139546	0.268603	0.0460569	0.196069	0.0215454
Noonan Syndrome	0.268253	0.0308191	0.972398	0.356538	0.358264
Parasitic Diseases	0.00117351	0.731555	0.178011	0.325582	0.0759746
Turner Syndrome, Male	0.335436	0.00432549	0.465909	0.483037	0.199406
Uterine Fibroids	0.0484645	0.396444	0.0152314	0.342974	0.00515851
Polycystic Kidney, Autosomal Dominant	0.999384	0.700141	0.661709	0.746436	0.0389804
Pyoderma Gangrenosum	0.394631	0.867305	0.0383101	0.112054	0.241613
Autoimmune thyroid disease	0.385987	0.178601	0.208528	0.0907651	0.00222215
Congenital anomaly of face	0.782555	0.0440598	0.263346	0.941593	0.0723749
Lafora Disease	0.653765	0.673269	0.28406	0.977493	0.0147476
Completed Suicide	0.265286	0.252133	0.219592	0.790989	0.848781
Autoimmune thyroiditis	0.0409636	0.642498	0.863754	0.0321901	0.401794
Metastatic Neoplasm	0.0875982	0.600932	0.154208	0.0102643	0.0228059
Myopathy, familial idiopathic inflammatory	0.515507	0.503377	0.915956	0.737936	0.170686
Opisthotonus	0.956852	0.116064	0.607925	0.250469	0.70148
Bleeding tendency	0.404556	0.986965	0.900302	0.16684	0.119622
Cooley's anemia	0.93608	0.9132	0.569377	0.0949206	0.205925
Aortic Valve Stenosis	0.772687	0.320235	0.187045	0.190858	0.0545455
Bone Diseases	0.441107	0.493062	0.20465	0.68352	0.0403202
Cherubism	0.687189	0.368082	0.0893755	0.524396	0.698743
Distemper	0.367083	0.313146	0.897988	0.0238564	0.374231
Gaucher Disease	0.628939	0.987555	0.41424	0.475256	0.201788
Hyperparathyroidism, Secondary	0.615034	0.502238	0.494443	0.58025	0.047956
Kyphosis deformity of spine	0.0841679	0.11932	0.993829	0.514515	0.854853
Hairy Cell Leukemia	0.15424	0.862833	0.873628	0.386284	0.0487247
Leukemia, T-Cell	0.0237176	0.264129	0.414816	0.32617	0.00138792
Little's Disease	0.880659	0.745373	0.443191	0.562656	0.179351
Lordosis	0.498312	0.882953	0.735381	0.297552	0.43395
Reticulosarcoma	0.851835	0.00462664	0.406026	0.0243126	0.00317162
Micromelia	0.127601	0.122961	0.594065	0.860463	0.968273
Microphthalmos	0.298701	0.020414	0.0268489	0.126971	0.023479
Monoclonal Gammopathy of Undetermined Significance	0.00648292	0.472112	0.931895	0.695252	0.588767
Osteochondrodysplasias	0.767392	0.911477	0.178702	0.239361	0.0172008
Osteogenesis Imperfecta	0.0686224	0.00783012	0.0626762	0.6053	0.832475
Osteopetrosis	0.995251	0.853724	0.4792	0.0193945	0.872513
Osteoporosis, Postmenopausal	0.606061	0.174089	0.557653	0.153997	0.240666
Osteosarcoma	0.563463	0.459991	0.0245029	0.0164525	1.30271e-06
Purpura	0.0324234	0.96149	0.330651	0.639972	0.296909
Renal Osteodystrophy	0.923994	0.718684	0.621825	0.201685	0.760381
Restrictive lung disease	0.194415	0.0363867	0.776415	0.913727	0.403799
Chronic pain	0.0343152	0.476985	0.00308157	0.109112	0.0337329
Giant Cell Tumor of Bone	0.655174	0.887053	0.415475	0.710451	0.23367
Gastrointestinal Carcinoid Tumor	0.000460671	0.718026	0.776779	0.0134007	0.06751
Tophus	0.762882	0.598046	0.159492	0.88206	0.873221
bone destruction	0.668588	0.799362	0.0337139	0.343856	0.138194
Late tooth eruption	0.744877	0.95187	0.810859	0.793598	0.513628
Autoimmune thrombocytopenia	4.61483e-06	0.919321	0.00404583	0.737349	0.184967
Giant Cell Tumor of Soft Tissue	0.424363	0.665769	0.691032	0.0813088	0.192201
Immune thrombocytopenic purpura	2.41282e-07	0.302831	0.00850936	0.321404	0.112967
Skeletal dysplasia	0.866054	0.955679	0.580302	0.582301	0.0562028
Narrow nose	0.950867	0.010783	0.491548	0.224396	0.889388
Spondyloenchondrodysplasia	0.275594	0.142991	0.420327	0.675507	0.0563785
Combined immunodeficiency	0.230308	0.362178	0.62847	0.551095	0.855189
Hepatitis B, Chronic	1.38347e-05	0.130012	0.772939	0.228291	0.0237499
Kyphoscoliosis deformity of spine	0.860755	0.820165	0.951125	0.186114	0.297377
Recurrent sinusitis	0.820581	0.939662	0.168433	0.456511	0.0572931
Strudwick syndrome	0.150028	0.103322	0.448671	0.0892917	0.0412589
Recurrent otitis media	0.854714	0.435621	0.292066	0.294873	0.214821
Idiopathic thrombocytopenia	0.0269957	0.211072	0.254109	0.106963	0.203784
Monoclonal Gammapathies	0.864478	0.261352	0.949581	0.0820749	0.395654
Lumbar hyperlordosis	0.888169	0.0798014	0.480964	0.244775	0.356343
Metaphyseal irregularity	0.00628049	0.522533	0.470008	0.542006	0.842967
Abnormal form of the vertebral bodies	0.647754	0.00158181	0.044956	0.740929	0.689451
Irregular vertebral endplates	0.165286	0.265189	0.33066	0.886012	0.31352
Hypermelanotic macule	0.115953	0.409526	0.121752	0.0310977	0.0842874
Immune dysregulation	0.63238	0.996482	0.880179	0.0471253	0.791741
Platyspondyly	0.0462984	0.169575	0.448196	0.406443	0.513945
Hyperkyphosis	0.0901475	0.0891606	0.997445	0.358501	0.749739
Cellular immunodeficiency	0.699678	0.569869	0.390616	0.598624	0.284131
Progressive spastic quadriplegia	0.65324	0.205682	0.36643	0.0653042	0.0421989
Rhizomelia	0.0707157	0.238843	0.861432	0.0117831	0.525793
Tubulointerstitial fibrosis	0.0920247	0.00310898	0.432028	0.00706427	0.0269566
T-Lymphocytopenia	0.372949	0.163761	0.622197	0.434804	0.267963
Restrictive ventilatory defect	0.168375	0.0513567	0.75136	0.873207	0.252224
Granulomatosis with polyangiitis	0.144529	0.443	0.945498	0.314634	0.23112
Metaphyseal sclerosis	0.72744	0.185601	0.612581	0.046702	0.440602
Recurrent respiratory infections	0.115767	0.409803	0.0757286	0.698761	0.0358341
Skin Erosion	0.957571	0.854423	0.201831	0.0204461	0.208959
Abnormality of epiphysis morphology	0.212091	0.176966	0.655804	0.967612	0.167049
Large iliac wings	0.465423	0.254081	0.991895	0.880693	0.0149397
Abnormality of the metaphysis	0.110295	0.306343	0.794168	0.372105	0.345735
Recurrent sinus disease	0.820581	0.939662	0.168433	0.456511	0.0572931
Tubulointerstitial scarring	0.245804	0.00193692	0.174787	0.000364196	0.0861517
Breast Cyst	0.380381	0.507512	0.276551	0.685714	0.894155
Breast Diseases	0.252958	0.532607	0.338295	0.147195	0.0435593
prostatitis	0.584305	0.515658	0.309002	0.758765	0.0226284
Pyelonephritis	0.574489	0.600595	0.255534	0.00266109	0.0911428
Androgen-Insensitivity Syndrome	0.857626	0.161641	0.0998008	0.158688	0.500979
Juvenile-Onset Still Disease	0.729188	0.427839	0.436301	0.259634	0.821675
Acute onset pain	0.398879	0.00604146	0.0489731	0.0678905	0.120942
Cervical Intraepithelial Neoplasia	0.00685361	0.917859	0.467123	0.137856	0.0548524
Adenocarcinoma in Situ	0.451915	0.125353	0.064064	0.182926	0.837956
Angioendotheliomatosis	0.293628	0.311457	0.5707	0.303001	0.0426648
Human papilloma virus infection	0.109728	0.824408	0.589058	0.180987	0.97264
Acute pyelonephritis	0.0601712	0.993197	0.25328	0.0218782	0.231771
Tumor Initiation	0.169697	0.617272	0.340646	0.000274288	0.0114098
Hyperalgesia, Thermal	0.25393	0.182749	0.000941899	0.157763	0.0738134
Small Lymphocytic Lymphoma	0.116655	0.776836	0.321267	0.901474	0.559918
androgen independent prostate cancer	0.404362	0.925437	0.0762026	0.673876	0.0516933
Non-medullary thyroid carcinoma	0.00181729	0.537588	0.189821	0.840493	0.643277
Juvenile psoriatic arthritis	0.957452	0.314682	0.349332	0.342903	0.847676
Severe Acute Respiratory Syndrome	0.25114	0.196003	0.301012	0.493718	0.827065
Blepharoptosis	0.462642	0.0970845	0.173932	0.481248	0.0962785
Cardiomyopathy, Dilated	0.488408	0.0433536	8.31386e-05	0.00469265	6.08741e-05
Atrial Septal Defects	0.912805	0.86083	0.8338	0.706466	0.0753759
Polyhydramnios	0.779106	0.0633837	0.583571	0.292983	0.907387
Neuromuscular Diseases	0.00506422	0.355964	0.981405	0.491386	0.138612
Torticollis	0.782099	0.207513	0.137008	0.809645	0.690299
HMN (Hereditary Motor Neuropathy) Proximal Type I	0.410518	0.541653	0.126406	0.306417	0.135179
Spasmodic torticollis	0.560548	0.297527	0.134212	0.401286	0.201352
Proximal muscle weakness	0.0807884	0.0690897	0.111863	0.0456538	0.274635
Waddling gait	0.624115	0.30881	0.205899	0.16673	0.124028
Gowers sign	0.0366194	0.529942	0.103031	0.164955	0.110401
Weak cry	0.780264	0.918981	0.12156	0.947449	0.405882
Reduced fetal movement	0.143794	0.0647178	0.70654	0.655246	0.349797
Difficulty walking up stairs	0.430486	0.751799	0.771344	0.925931	0.222874
Hand muscle atrophy	0.929815	0.588401	0.205151	0.498893	0.727362
Progressive muscle weakness	0.737435	0.94433	0.260779	0.618504	0.786826
Neck muscle weakness	0.658023	0.455893	0.194878	0.0735762	0.416995
Byzanthine arch palate	0.0810306	0.662509	0.652622	0.0704086	0.59851
Congenital myopathy (disorder)	0.00491882	0.220575	0.659384	0.0634371	0.259869
Zebra body myopathy	0.0120662	0.299073	0.893152	0.662084	0.699569
Floppy infant syndrome	0.296497	0.670687	0.986728	0.468419	0.605711
Myopathic facies	0.730434	0.541572	0.646882	0.410598	0.204045
Flexion contracture - elbow	0.0881437	0.500618	0.250466	0.768616	0.860205
Flexion contracture of hip	0.342319	0.854649	0.813836	0.0335865	0.15858
Eichsfeld type congenital muscular dystrophy	0.313052	0.790952	0.182257	0.386347	0.769947
Tubular Aggregate Myopathy	0.241564	0.0333827	0.56699	0.202691	0.586695
Contracture of tendo achilles	0.39724	0.0760228	0.874964	0.35413	0.529732
Contracture of hamstring(s)	0.508145	0.643786	0.303829	0.575957	0.821192
Mask-like facies	0.74691	0.570668	0.936744	0.0661541	0.54509
Autophagic vaculoes (finding)	0.620626	0.800376	0.782791	0.0978864	0.739556
Nemaline Myopathy, Childhood Onset	0.371711	0.216542	0.521846	0.714826	0.22876
Congenital Fiber Type Disproportion	0.72559	0.0400148	0.692338	0.95229	0.820193
Gowers sign present	0.0366194	0.529942	0.103031	0.164955	0.110401
Muscle weakness of limb	0.717551	0.0745954	0.336067	0.292605	0.129507
Congenital muscular dystrophy (disorder)	0.0493806	0.9936	0.0858246	0.421413	0.6479
Distal Muscular Dystrophies	0.0788328	0.322431	0.329019	0.0914903	0.454227
Nemaline Myopathy, Autosomal Dominant	0.534639	0.568003	0.736038	0.232856	0.540644
Nemaline Myopathy, Autosomal Recessive	0.699452	0.361803	0.799038	0.500355	0.684771
Congenital Structural Myopathy	0.456769	0.0326409	0.320202	0.617284	0.56208
Frequent falls	0.352087	0.307642	0.038606	0.750204	0.561957
Cervical Dystonia	0.887076	0.415402	0.124149	0.652099	0.384182
Cardiomyopathy, Hypertrophic, Familial	0.6681	0.875404	0.305421	0.922071	0.0842974
Bulbar weakness	0.205063	0.0501707	0.458851	0.968642	0.817665
contracture of elbow	0.150068	0.344976	0.219723	0.572038	0.990461
Myopathy, Actin, Congenital, with Excess of Thin Myofilaments	0.644175	0.621607	0.376235	0.355332	0.36543
Myopathy, Centronuclear, Autosomal Dominant	0.323922	0.0287845	0.290887	0.611045	0.423438
Poor head control	0.253939	0.540663	0.773662	0.516223	0.741141
Long face	0.721668	0.920187	0.218349	0.273684	0.232364
Muscle fiber splitting	0.372022	0.769167	0.966269	0.269015	0.120568
Narrow face	0.00336275	0.608863	0.898879	0.650146	0.127129
Proximal neurogenic muscle weakness	0.0807884	0.0690897	0.111863	0.0456538	0.274635
Centrally nucleated skeletal muscle fibers	0.607951	0.123222	0.0748851	0.944049	0.959619
Cardiac conduction abnormality	0.15816	0.152517	0.735983	0.138503	0.97391
Neck flexor weakness	0.557954	0.216379	0.722352	0.0934573	0.6009
Axial muscle weakness	0.746454	0.0715221	0.954304	0.708614	0.947649
Increased variability in muscle fiber diameter	0.292529	0.360957	0.728663	0.26897	0.527012
Thin face	0.00336275	0.608863	0.898879	0.650146	0.127129
Mildly elevated creatine phosphokinase	0.117828	0.310447	0.623929	0.710091	0.250594
Slender build	0.891167	0.381957	0.0564076	0.0456323	0.226654
Muscle fiber necrosis	0.260873	0.370564	0.0925278	0.23312	0.751103
NONAKA MYOPATHY	0.19349	0.51319	0.489185	0.288396	0.328446
Rimmed vacuoles on biopsy	0.786421	0.755895	0.959327	0.452591	0.59881
Type 1 muscle fiber predominance	0.696911	0.0653922	0.736636	0.0902839	0.899852
Spinal rigidity	0.0598057	0.70077	0.850869	0.364851	0.941499
Increased connective tissue	0.176906	0.493595	0.183608	0.198385	0.718439
Reduced tendon reflexes	0.324587	0.195988	0.863304	0.555549	0.61743
Handgrip myotonia	0.706254	0.407104	0.083425	0.430883	0.00943772
Pectus excavatum	0.821187	0.615738	0.474436	0.752859	0.686246
Myofibrillar Myopathy	0.101619	0.651592	0.832307	0.0195727	0.109832
Scapuloperoneal myopathy	0.870138	0.465241	0.933523	0.657729	0.241765
Autosomal Recessive Centronuclear Myopathy	0.438807	0.0641212	0.124289	0.775026	0.645545
Autosomal Dominant Myotubular Myopathy	0.56349	0.0344004	0.244557	0.604891	0.536325
Cap Myopathy	0.221396	0.299558	0.70793	0.762021	0.439064
Respiratory insufficiency due to muscle weakness	0.0600932	0.329152	0.0434659	0.0133113	0.191145
Nemaline bodies	0.117087	0.0112889	0.954871	0.289526	0.648175
EMG: neuropathic changes	0.773411	0.332377	0.947991	0.907348	0.461424
Late-onset distal muscle weakness	0.648885	0.571918	0.214305	0.320435	0.932185
Type 1 fibers relatively smaller than type 2 fibers	0.129759	0.0447207	0.947032	0.613465	0.621649
Bulbar palsy	0.205063	0.0501707	0.458851	0.968642	0.817665
Aneurysm	0.0303443	0.896889	0.91721	0.774704	0.226424
Aortic Aneurysm	0.726612	0.783749	0.366771	0.97336	0.218832
Aortic Diseases	0.582577	0.94909	0.664427	0.97119	0.459963
Aortic Valve Insufficiency	0.895959	0.756792	0.103816	0.0850959	0.0218716
Cholestasis, Extrahepatic	0.0408398	0.67089	0.0573017	0.990427	0.196893
Chest Pain	0.149603	0.080115	0.813577	0.154113	0.137366
Cholangitis, Sclerosing	0.00756074	0.196058	0.912233	0.749995	0.429071
Connective Tissue Diseases	0.944422	0.276983	0.0541585	0.0400618	0.0187194
Cryptorchidism	0.101148	0.351616	0.799245	0.0502355	0.527359
Dupuytren Contracture	0.0651141	0.547547	0.788182	0.400832	0.126204
Dyspnea, Paroxysmal	0.758132	0.0149073	0.812787	0.623293	0.123714
Ehlers-Danlos Syndrome	0.00690256	0.0569294	0.508135	0.325302	0.0843059
Focal glomerulosclerosis	0.358489	0.0731934	0.000586182	0.0490332	0.0137579
Heart Septal Defects	0.570603	0.990383	0.262233	0.903472	0.539983
Hepatitis, Chronic	0.0278386	0.237984	0.497414	0.196555	0.00789691
Marfan Syndrome	0.327628	0.930338	0.723756	0.497536	0.782902
Moyamoya Disease	0.646347	0.00603344	0.120175	0.915549	0.0528717
Mydriasis	0.390565	0.886556	0.250904	0.533646	0.697281
Ankylosing spondylitis	0.0952927	0.192339	0.286577	0.726758	0.012515
Telangiectasis	0.806387	0.749458	0.608893	0.150441	0.167714
Meningitis, Cryptococcal	0.26509	0.482129	0.402834	0.166098	0.258934
Hyalinosis, Segmental Glomerular	0.252159	0.333601	0.0156915	0.141845	0.123372
Chronic Persistent Hepatitis	0.545049	0.339591	0.747687	0.700031	0.994515
Bicuspid aortic valve	0.403008	0.507559	0.959351	0.468037	0.474297
Congenital malrotation of intestine	0.105303	0.779425	0.223583	0.395424	0.977177
Aortic root dilatation	0.445552	0.00319326	0.414039	0.94726	0.131254
acute aortic dissection	0.72304	0.56228	0.732159	0.0474011	0.230104
Cutis marmorata	0.0293264	0.391209	0.919174	0.556885	0.554874
Endometrioma	0.00381691	0.205725	0.395875	0.686847	7.46945e-05
Aortic Aneurysm, Thoracoabdominal	0.229521	0.740396	0.942299	0.688285	0.364243
Dissection of aorta	0.0995953	0.820262	0.361925	0.806237	0.294651
Ascending aorta dilatation	0.71278	0.415128	0.340701	0.859197	0.140357
Congenital aneurysm of ascending aorta	0.253478	0.187506	0.617398	0.905796	0.299146
Cystic medial necrosis of aorta	0.758132	0.0149073	0.812787	0.623293	0.123714
Increase in blood pressure	0.857914	0.656666	0.705429	0.0368668	0.00946897
Cryptogenic Chronic Hepatitis	0.350438	0.0621911	0.74731	0.544641	0.877149
Impaired left ventricular function	0.283628	0.000487827	0.984978	0.446803	0.435593
Brain Aneurysm	0.945889	0.670991	0.614888	0.607119	0.0492316
Adenocarcinoma of lung, stage IV	0.255341	0.793149	0.0991982	0.950009	0.625372
Cerebral Aneurysm	0.390062	0.438755	0.778597	0.315557	0.830833
Spider Veins	0.745611	0.993867	0.438076	0.42229	0.500213
Cerebral arterial aneurysm	0.0255801	0.502523	0.255566	0.0920857	0.842295
Familial (FPAH)	0.114618	0.515787	0.733967	0.062205	0.0376749
Nephrogenic Fibrosing Dermopathy	0.662044	0.0414321	0.101213	0.880774	0.197337
Aortic aneurysm and dissection	0.552826	0.137311	0.44562	0.916494	0.362239
Ascending aortic dissection	0.758132	0.0149073	0.812787	0.623293	0.123714
Copper-Overload Cirrhosis	0.0819919	0.0183089	0.796741	0.528257	0.4617
Cakut	0.0561754	0.0121886	0.110342	0.237662	0.639706
Moyamoya disease 1	0.531911	0.0121165	0.143062	0.507912	0.0439452
Pulmonary arterial hypertension	0.436904	0.552143	0.52253	0.652568	0.248771
Idiopathic pulmonary arterial hypertension	0.751965	0.957362	0.149564	0.159041	0.0610031
Dilated ventricles (finding)	0.135568	0.338709	0.918524	0.700112	0.621984
Patent ductus arteriosus - persisting type	0.35987	0.592374	0.702337	0.753837	0.47991
AORTIC VALVE DISEASE 2	0.911335	0.637473	0.741541	0.768516	0.521525
RIENHOFF SYNDROME	0.669751	0.0207034	0.159862	0.930769	0.50384
Abnormality of the cerebral vasculature	0.356431	0.401597	0.603587	0.356762	0.0544725
Descending aortic dissection	0.758132	0.0149073	0.812787	0.623293	0.123714
Moyamoya phenomenon	0.568113	0.511774	0.236298	0.19035	0.317008
Abnormality of the iris	0.959005	0.0227116	0.826871	0.677834	0.0704567
Obstructive Ureterocele	0.64206	0.0966602	0.746652	0.578488	0.113041
Dupuytren's Disease	0.689149	0.207024	0.422712	0.431542	0.330267
Ectasia of thoracic aorta	0.978778	0.193433	0.302601	0.620167	0.13251
Dilatation of the cerebral artery	0.475346	0.728867	0.681334	0.339031	0.498611
Aphasia	0.527157	0.338714	0.823326	0.386747	0.635967
Ataxia Telangiectasia	0.64993	0.89142	0.233657	0.00303451	0.00587114
Barrett Esophagus	0.852973	0.116522	0.0556943	0.022992	0.00161195
Carcinoma	0.298466	0.902001	0.547908	0.0579438	0.000581336
Bronchogenic Carcinoma	0.361088	0.306275	0.894918	0.994463	0.71327
Noninfiltrating Intraductal Carcinoma	0.638776	0.948479	0.0577089	0.104997	0.11011
Choroideremia	0.272914	0.0368969	0.00629387	0.328591	0.273315
Congenital ocular coloboma (disorder)	0.440081	0.157574	0.00248173	0.177339	0.00422807
Craniosynostosis	0.470641	0.702043	0.0316588	0.495354	0.757895
Dysostoses	0.322424	0.826334	0.13081	0.0652847	0.510753
Echolalia	0.328898	0.699771	0.325978	0.274376	0.187289
Epilepsy, Temporal Lobe	0.0126027	0.814486	0.122256	0.718918	0.0462652
Esophageal Achalasia	0.920292	0.906814	0.468301	0.752108	0.934502
Fetal Alcohol Syndrome	0.163344	0.787153	0.342553	0.71062	0.13516
Gastrinoma	0.993663	0.180668	0.144915	0.274967	0.0207199
Hepatitis, Alcoholic	0.717004	0.200545	0.0795504	0.865086	0.00129822
Hodgkin Disease	0.256377	0.567014	0.12161	0.0973059	0.000102797
Hydronephrosis	0.179848	0.287961	0.819107	0.0352025	0.224029
Hyperthyroidism	0.527505	0.0152709	0.702312	0.548637	0.00781893
Kartagener Syndrome	0.795156	0.36837	0.281487	0.3789	0.0255129
Leukodystrophy, Metachromatic	0.211762	0.0343911	0.0601528	0.78644	0.0975182
Low Birth Weights	0.621031	0.604585	0.809212	0.994157	0.391343
Lymphopenia	3.28824e-06	0.745763	0.998186	0.583371	0.0795997
Macroglossia	0.857693	0.630054	0.272887	0.633693	0.197071
Macrostomia	0.152701	0.147411	0.643835	0.5141	0.663743
Animal Mammary Neoplasms	0.63672	0.817175	0.553655	0.0321354	0.00133023
Mammary Neoplasms, Experimental	0.762663	0.751216	0.343301	0.0470839	0.000892734
Meniere Disease	0.535628	0.349392	0.145485	0.00150378	0.00806387
Micrognathism	0.18188	0.915731	0.97959	0.00868031	0.0260778
Mild Mental Retardation	0.778051	0.474143	0.252351	0.757162	0.0480117
Spinal Muscular Atrophy	0.459217	0.270025	0.0336671	0.656574	0.0407024
Mutism	0.163749	0.451987	0.271068	0.474063	0.13319
Osteochondrosis	0.586117	0.599858	0.0408753	0.402464	0.110586
Pituitary Adenoma	0.285213	0.793557	0.0636527	0.179454	0.000964461
Pituitary Diseases	0.788237	0.846196	0.104328	0.0942729	0.000937903
Polycystic Ovary Syndrome	0.338497	0.455429	0.0179758	0.140465	5.05028e-06
Ptosis	0.897687	0.762395	0.0586373	0.00263533	0.690963
Rett Syndrome	0.962471	0.0305657	0.36718	0.551967	0.657528
Sarcoidosis	0.0117859	0.49609	0.971318	0.00362598	4.0728e-05
Seminoma	0.318461	0.400848	0.531953	0.587763	0.135785
Post-Traumatic Stress Disorder	0.838896	0.00496341	0.451206	0.641362	0.0986781
Rous Sarcoma	0.493424	0.000127664	0.0379292	0.945999	0.267823
Thyroid Gland Follicular Adenoma	0.499485	0.201024	0.627216	0.580868	0.0885195
Retinoschisis	0.203332	0.0430849	0.00594823	0.570267	0.411669
Old myocardial infarction	0.780906	0.848305	0.931961	0.177405	0.37108
Streptococcal pneumonia	0.492475	0.957886	0.662029	0.0447777	0.261918
Peritoneal adhesion	0.0288975	0.987243	0.394766	0.730191	0.489322
Cleft palate with cleft lip	0.517606	0.376103	0.170117	0.0706598	0.958566
Congenital pectus carinatum	0.79398	0.0857019	0.170291	0.0178357	0.170477
Joint stiffness	0.932285	0.501832	0.842485	0.32893	0.54603
HELLP Syndrome	0.143583	0.654426	0.200427	0.812378	0.100553
Follicular adenoma	0.498322	0.20066	0.0474911	0.320737	0.136232
Anaplastic carcinoma	0.460871	0.144898	0.116164	0.00532105	9.56399e-05
Carcinoma, Spindle-Cell	0.462006	0.727004	0.668246	0.0502954	7.26072e-05
Undifferentiated carcinoma	0.915229	0.154063	0.312816	0.0130442	1.00431e-06
Carcinomatosis	0.494276	0.50459	0.27061	0.0428617	1.69221e-05
Mental deterioration	0.987254	0.00214168	0.99707	0.279626	0.623552
Small for gestational age (disorder)	0.621031	0.604585	0.809212	0.994157	0.391343
High forehead	0.0511331	0.0664429	0.738719	0.951931	0.799894
Coloboma of iris	0.0663008	0.73255	0.323595	0.295149	0.106358
Fundus coloboma	0.40503	0.100494	0.00413855	0.419004	0.00683769
Carcinoma, Small Cell	0.402993	0.134093	0.661216	0.282233	0.847837
Parathyroid Adenoma	0.792658	0.807343	0.816327	0.0484954	0.0879374
Rotator cuff syndrome	0.0483849	0.863671	0.189549	0.259671	0.419636
Trigonocephaly	0.306045	0.158103	0.355484	0.378514	0.743967
Cranioschisis	0.53591	0.114938	0.191616	0.894956	0.474013
Accessory nipple	0.674018	0.389815	0.316299	0.665943	0.660424
Lissencephaly	0.486986	0.102158	0.0816182	0.552353	0.901011
Polymicrogyria	0.442461	0.788807	0.262351	0.77172	0.861489
Pachygyria	0.102282	0.199766	0.0419861	0.314353	0.826625
Qualitative abnormality of granulocyte	0.273238	0.471985	0.184787	0.475407	0.100559
Late fontanel closure	0.950536	0.931308	0.749926	0.0547972	0.355455
Phosphate Diabetes	0.607337	0.595548	0.0729075	0.339182	0.721188
High altitude pulmonary edema	0.120151	0.338868	0.943875	0.666107	0.224936
Craniofacial Abnormalities	0.844181	0.1466	0.974895	0.244852	0.623644
Dystonia, Paroxysmal	0.175465	0.15864	0.483352	0.962602	0.223787
Dystonia Disorders	0.0889964	0.917265	0.475608	0.206544	0.82355
Dystonia, Diurnal	0.0218407	0.155195	0.930968	0.991685	0.287103
Telecanthus	0.236705	0.987655	0.755516	0.0016586	0.202766
Heterochromia iridis	0.709141	0.102296	0.040956	0.00658848	0.0791899
Small nose	0.0289379	0.0415979	0.916754	0.586147	0.997115
Large nose	0.696523	0.0525575	0.945858	0.328002	0.594904
Wide nose	0.962599	0.126966	0.467782	0.55327	0.548735
Large fontanelle	0.0716737	0.0389699	0.0978194	0.916598	0.565471
Secondary malignant neoplasm of liver	0.361073	0.276785	0.000363137	0.00620174	0.000632808
Congenital neurologic anomalies	0.888103	0.202922	0.018938	0.417694	0.0566036
Short neck	0.765425	0.537961	0.466618	0.00834557	0.0332139
Dilatation of ureter	0.30019	0.516939	0.293231	0.827836	0.209441
Hepatitis C, Chronic	0.00802604	0.0645448	0.359873	0.222235	0.00477002
Thin lips	0.271244	0.880088	0.936882	0.753658	0.144026
Stage IV Colorectal Cancer	0.0425211	0.387938	0.927788	0.139589	0.774806
Hypophosphatemic Rickets, X-Linked Dominant	0.726694	0.443625	0.293972	0.221152	0.29703
Dystonia, Limb	0.00211571	0.180596	0.972007	0.287017	0.735152
Malignant neoplasm tonsil	0.0323593	0.89549	0.555095	0.971967	0.370306
Hypoxic-Ischemic Encephalopathy	0.742613	0.725387	0.26375	0.00536666	0.344099
SIMPSON-GOLABI-BEHMEL SYNDROME, TYPE 1	0.890124	0.406191	0.775682	0.85444	0.135082
Invasive carcinoma of breast	0.841496	0.762226	0.0986028	0.908133	0.000414302
Dysphasia	0.0810814	0.22179	0.666191	0.731939	0.431722
Endometrial adenocarcinoma	0.317721	0.996519	0.0357588	0.261891	3.71303e-05
Ductal Carcinoma	0.309634	0.63212	0.0135008	0.423072	0.0618601
Mammary Carcinoma, Animal	0.63672	0.817175	0.553655	0.0321354	0.00133023
Lipoatrophy	0.48058	0.193992	0.627495	0.883929	0.241584
Congenital euryblepharon	0.424162	0.723226	0.661338	0.956915	0.864587
Astrocytoma, low grade	0.696575	0.169522	0.225075	0.211179	0.0110997
Infiltrating Cervical Carcinoma	0.209328	0.217843	0.226887	0.269067	0.0760223
Hypertrophy of nose	0.696523	0.0525575	0.945858	0.328002	0.594904
Sensory hearing loss	0.63102	0.176737	0.228889	0.0643898	0.177563
Overfolded helix	0.605312	0.178218	0.318197	0.359358	0.36019
Cerebrofrontofacial Syndrome	0.586117	0.599858	0.0408753	0.402464	0.110586
Long nose	0.778761	0.363009	0.157631	0.0935856	0.413229
Pointed chin	0.867593	0.0236899	0.751429	0.858488	0.608577
Coarse facial features	0.919956	0.0532013	0.60969	0.0349115	0.570389
Externally rotated hips	0.102036	0.724836	0.904873	0.441971	0.989656
Hypoplastic scapulae	0.164144	0.201644	0.114485	0.057406	0.754965
Shoulder girdle muscle atrophy	0.668738	0.960947	0.630583	0.936494	0.703312
Generalized dystonia	0.743702	0.968988	0.239409	0.202325	0.750504
Long palpebral fissure	0.857192	0.117754	0.979804	0.573212	0.238025
Short nose	0.0190279	0.0325847	0.977433	0.513447	0.969417
Iris Coloboma with Ptosis, Hypertelorism, and Mental Retardation	0.586117	0.599858	0.0408753	0.402464	0.110586
Low posterior hairline	0.970309	0.0870621	0.504951	0.912015	0.0941293
Hypoplastic mandible condyle	0.191449	0.920847	0.922842	0.00678931	0.0239364
Short columella	0.829696	0.98038	0.10989	0.0895984	0.356967
Prominent metopic ridge	0.21123	0.892876	0.4616	0.105087	0.870882
Depressed nasal tip	0.0703806	0.944119	0.435955	0.0297229	0.105849
Postnatal growth retardation	0.219556	0.197485	0.283846	0.180244	0.786852
Long philtrum	0.484739	0.232557	0.231747	0.928553	0.520656
Thin upper lip vermilion	0.290292	0.0513157	0.155636	0.845691	0.743459
Full cheeks	0.596547	0.432061	0.0359877	0.424273	0.260183
Highly arched eyebrow	0.471113	0.0979991	0.521571	0.0794308	0.733665
Agyria	0.52805	0.444074	0.171183	0.7731	0.995732
Malformations of Cortical Development	0.0178462	0.400948	0.206763	0.644609	0.917924
Regurgitation	0.939562	0.696523	0.0483655	0.364182	0.785257
Psychomotor retardation, mild	0.0340524	0.467903	0.137817	0.280257	0.26234
Chubby cheeks	0.596547	0.432061	0.0359877	0.424273	0.260183
Stage IV Colorectal Cancer AJCC v7	0.0361859	0.654271	0.969021	0.0654954	0.368107
Familial Hypophosphatemic Rickets	0.965903	0.676975	0.242453	0.0869053	0.566529
Vitamin D-Resistant Rickets, X-Linked	0.880888	0.46005	0.0614605	0.126402	0.919351
Puffy cheeks	0.596547	0.432061	0.0359877	0.424273	0.260183
Canine Osteosarcoma	0.621471	0.10728	0.0857681	0.97228	0.506953
Mild global developmental delay	0.0628583	0.305825	0.0885981	0.23126	0.419548
Bowed and upward slanting eyebrows	0.471113	0.0979991	0.521571	0.0794308	0.733665
Uroureter	0.273776	0.561803	0.375405	0.639437	0.405272
Oral cleft	0.417153	0.460168	0.218146	0.185995	0.185978
Death in early adulthood	0.778541	0.407412	0.408071	0.667932	0.193661
Cerebral cortical hemiatrophy	0.555681	0.280365	0.199772	0.324513	0.624269
Subcortical cerebral atrophy	0.375258	0.136745	0.128588	0.19785	0.430257
Aplasia/Hypoplasia of the breasts	0.910363	0.165469	0.069876	0.0031065	0.713159
Aplasia/Hypoplasia of the mandible	0.232979	0.816219	0.963359	0.0106551	0.0309069
Specific learning disability	0.739905	0.179756	0.524197	0.231324	0.931244
Large bregma sutures	0.0716737	0.0389699	0.0978194	0.916598	0.565471
Large, late-closing fontanelle	0.0716737	0.0389699	0.0978194	0.916598	0.565471
Wide bregma sutures	0.0716737	0.0389699	0.0978194	0.916598	0.565471
Thickened facial skin with coarse facial features	0.919956	0.0532013	0.60969	0.0349115	0.570389
Chronic alcoholic liver disease	0.216385	0.651128	0.570968	0.76866	0.968048
Kabuki syndrome eyelids	0.424162	0.723226	0.661338	0.956915	0.864587
Repeated speech	0.328898	0.699771	0.325978	0.274376	0.187289
Abnormal skeletal development	0.99521	0.394301	0.666034	0.113754	0.137848
Hypoplasia of columella	0.829696	0.98038	0.10989	0.0895984	0.356967
Hyperplasia of nose	0.696523	0.0525575	0.945858	0.328002	0.594904
Hypertrophy of cheeks	0.596547	0.432061	0.0359877	0.424273	0.260183
Hyperplasia of cheeks	0.596547	0.432061	0.0359877	0.424273	0.260183
Wedge shaped head	0.70545	0.0769175	0.65946	0.0754047	0.927176
Triangular head shape	0.70545	0.0769175	0.65946	0.0754047	0.927176
Decreased projection of lower jaw	0.191449	0.920847	0.922842	0.00678931	0.0239364
Decreased projection of mandible	0.191449	0.920847	0.922842	0.00678931	0.0239364
Retrusion of lower jaw	0.191449	0.920847	0.922842	0.00678931	0.0239364
Aortopulmonary Septal Defect	0.114528	0.457332	0.850718	0.633741	0.354179
Chagas Cardiomyopathy	0.427833	0.226126	0.461228	0.148411	0.770885
Absence Epilepsy	0.30503	0.12524	0.939064	0.970449	0.784353
Muscle Rigidity	0.396646	0.382656	0.0954693	0.0217865	0.746726
Atrial Premature Complexes	0.416478	0.519624	0.945559	0.0629879	0.214602
Refractive Errors	0.0225055	0.0277875	0.0549896	0.324928	0.114283
Conduction disorder of the heart	0.00412164	0.00406692	0.0282026	0.0108987	0.0118977
Familial dilated cardiomyopathy	0.00108783	0.0521911	0.207406	0.371161	0.00283053
Ostium secundum atrial septal defect	0.0700249	0.419008	0.12389	0.0129858	0.254692
Rigor - Temperature-associated observation	0.428806	0.306557	0.453233	0.39786	0.891417
Ametropia	0.509124	0.552616	0.27103	0.589643	0.715152
Hereditary Diffuse Gastric Cancer	0.20209	0.606088	0.37355	0.0710622	0.000611083
CARDIOMYOPATHY, FAMILIAL RESTRICTIVE, 1 (disorder)	0.470316	0.902156	0.953754	0.132261	0.220719
Left ventricular noncompaction	0.928985	0.453691	0.233059	0.983642	0.78204
Left ventricular noncompaction cardiomyopathy	0.755417	0.654464	0.484986	0.739858	0.296615
Osteoporosis, Age-Related	0.279655	0.0169872	0.187525	0.106885	0.0435229
Neoplastic Cell Transformation	0.600015	0.730501	0.686125	0.318128	0.179722
Osteoporosis	0.381047	0.0270663	0.000406138	0.0151543	0.00135431
Osteoporosis, Senile	0.749229	0.0296526	0.389945	0.144786	0.158555
Viremia	0.879696	0.816417	0.835482	0.351205	0.933952
Congenital coloboma of iris	0.222086	0.745731	0.42795	0.695829	0.219928
Simple ear	0.207726	0.670625	0.726342	0.861396	0.717429
Post-Traumatic Osteoporosis	0.874075	0.0114615	0.535591	0.194346	0.0964157
Abnormality of the pinna	0.2158	0.717692	0.694053	0.683439	0.673364
Pelvic Organ Prolapse	0.952698	0.978629	0.677394	0.811236	0.676758
Immune Reconstitution Inflammatory Syndrome	0.914859	0.668258	0.564603	0.119007	0.856257
Progressive sensorineural hearing impairment	0.0763121	0.207334	0.154295	0.442099	0.0689099
Young adult onset	0.587319	0.832915	0.506882	0.631068	0.480033
Nonsyndromic Deafness	0.00542089	0.0179058	0.00528235	0.0764742	0.0236449
Abdomen distended	0.714778	0.0786823	0.326831	0.898166	0.188526
Cholestasis	0.686184	0.00374531	0.298922	0.00882525	0.0122336
Fibrosis	0.227236	0.14611	0.171198	0.000144675	0.000361048
Intestinal Pseudo-Obstruction	0.062604	0.342153	0.459141	0.718948	0.358668
Nausea and vomiting	0.129764	0.00609247	0.590842	0.000348694	0.0821668
Vesico-Ureteral Reflux	0.251669	0.63522	0.857193	0.233509	0.325105
Visceral Myopathy	0.738353	0.599862	0.599841	0.455558	0.745001
Decreased peristalsis	0.324465	0.498827	0.157836	0.0642432	0.491142
Chronic intestinal pseudo-obstruction	0.0148374	0.529253	0.730678	0.421637	0.262776
Microcolon	0.0908932	0.962367	0.32389	0.640497	0.549697
Cholestasis of pregnancy	0.526462	0.610854	0.957008	0.511779	0.510655
Megacystis microcolon intestinal hypoperistalsis syndrome	0.324465	0.498827	0.157836	0.0642432	0.491142
Megaduodenum and-or Megacystis	0.229417	0.851232	0.0575073	0.164571	0.63009
LATERAL MENINGOCELE SYNDROME	0.126844	0.791125	0.0809961	0.990423	0.074493
Megacystis	0.770293	0.754178	0.2679	0.132605	0.895759
LIMB-MAMMARY SYNDROME	0.10547	0.534896	0.0761288	0.63463	0.0497123
Fetal megacystis	0.227381	0.301344	0.0298525	0.678099	0.280627
Secondary Neoplasm	0.0221753	0.928372	0.873633	0.410685	0.412785
Microcolon on contrast enema	0.0908932	0.962367	0.32389	0.640497	0.549697
Multicystic Dysplastic Kidney	0.144633	0.0392857	0.931135	0.0613511	0.222715
Intestinal hypoperistalsis	0.324465	0.498827	0.157836	0.0642432	0.491142
Aplasia/Hypoplasia of the abdominal wall musculature	0.859143	0.604575	0.870785	0.918485	0.295906
Edema	0.0680661	0.951449	0.92015	0.00370068	0.197581
IGA Glomerulonephritis	0.0829216	0.448046	0.11587	0.362724	0.00146242
Nephrosclerosis	0.169823	0.637891	0.86973	0.100401	0.538872
Lipoid nephrosis	0.626452	0.164313	0.0208579	0.00730814	0.0310247
Proteinuria	0.249572	0.0368817	0.0280705	0.0186419	0.00422303
Kidney Failure	0.593095	0.150496	0.970665	0.000427153	0.00102449
AIDS-Associated Nephropathy	0.260904	0.187541	0.83114	0.667521	0.613998
Malignant neoplasm of tongue	0.450056	0.0711843	0.423862	0.287982	0.266666
Glomerulosclerosis (disorder)	0.842876	0.765012	0.291276	0.00363026	0.0770066
Adenocarcinoma, Clear Cell	0.068447	0.931673	0.68869	0.8638	0.0277848
Congenital contractural arachnodactyly	0.137947	0.872201	0.964533	0.22796	0.195055
Fallopian Tube Carcinoma	0.92554	0.82741	0.596196	0.408366	0.897417
Renal sclerosis with hypertension	0.576254	0.864339	0.313259	0.191725	0.477299
Body fluid retention	0.147362	0.673205	0.263675	0.0154858	0.00376521
Renal glomerular disease	0.0533461	0.670262	0.00958424	0.00223658	0.00566704
Diffuse mesangial sclerosis (disorder)	0.0576772	0.627135	0.279779	0.996261	0.101646
Stage IV Ovarian Carcinoma	0.66763	0.578552	0.365017	0.409193	0.0791843
Segmental glomerulosclerosis	0.387311	0.314127	0.804069	0.392128	0.266873
Steroid-resistant nephrotic syndrome	0.16541	0.261833	0.0304332	0.747145	0.360617
Salcedo syndrome	0.863202	0.195572	0.935096	0.306514	0.962881
Nephrotic syndrome, focal and segmental glomerular lesions	0.890324	0.095185	0.93131	0.12242	0.0639889
Fibrosing disease	0.652201	0.832027	0.0465488	0.983455	0.00712912
Tongue Carcinoma	0.773665	0.286225	0.622849	0.974431	0.946997
Secondary malignant neoplasm of lymph node	0.791328	0.00804185	9.48767e-07	0.000781365	1.11167e-07
Nephronophthisis	0.798614	0.0132475	0.283035	0.0908995	0.0679381
Adenocarcinoma of lung, stage I	0.910646	0.613499	0.563118	0.927477	0.388891
Decreased albumin	0.919077	0.502093	0.880795	0.679113	0.00977494
Carcinoma, Pancreatic Ductal	0.238901	0.0387722	0.21655	0.664821	0.274243
Salivary gland carcinoma	0.203899	0.841633	0.350492	0.919355	0.403876
Liver Dysplastic Nodule	0.445038	0.248534	0.933445	0.914244	0.296713
Invasive Skin Melanoma	0.51915	0.955329	0.585421	0.0996281	0.587748
Primary Focal Segmental Glomerulosclerosis	0.290519	0.786379	0.0317869	0.960583	0.694655
Hypomagnesemia 1, Intestinal	0.739806	0.863101	0.136945	0.660043	0.282403
NEPHROTIC SYNDROME, STEROID-RESISTANT, AUTOSOMAL RECESSIVE	0.0410619	0.884884	0.0858135	0.308372	0.537579
Collapsing glomerulopathy	0.808744	0.86492	0.689521	0.496727	0.894017
Nephrotic syndrome with focal and segmental hyalinosis	0.890324	0.095185	0.93131	0.12242	0.0639889
Nephrotic syndrome with focal and segmental sclerosis	0.890324	0.095185	0.93131	0.12242	0.0639889
Nephrotic syndrome with focal glomerulonephritis	0.890324	0.095185	0.93131	0.12242	0.0639889
Autosomal dominant focal segmental glomerulosclerosis	0.574224	0.06796	0.86075	0.351307	0.154378
Steroid resistant nephrotic syndrome of childhood	0.23663	0.31994	0.0343318	0.838462	0.213165
Focal Segmental Glomerulosclerosis, Not Otherwise Specified	0.450794	0.848806	0.484636	0.195139	0.388739
Platelet mean volume determination (procedure)	0.411505	0.712429	7.9931e-05	0.527043	0.619284
Carcinoma, Endometrioid	0.0469723	0.20313	0.256889	0.453494	0.376919
Anisocytosis	0.323975	0.418589	0.383506	0.842001	0.471508
Platelet distribution width measurement	0.979483	0.59542	0.00750449	0.640158	0.587476
Increased mean platelet volume	0.285337	0.539259	0.0236863	0.719798	0.0532117
Platelet distribution width result	0.979483	0.59542	0.00750449	0.640158	0.587476
Pneumonia, Ventilator-Associated	0.202846	0.687298	0.093211	0.23804	0.539651
Macrothrombocytopenia	0.115623	0.0668605	0.106882	0.178776	0.375011
Autosomal dominant macrothrombocytopenia	0.842195	0.907158	0.357116	0.146028	0.481951
Dental caries	0.159592	0.0854974	0.683158	0.00483064	0.00904886
Endocardial Fibroelastosis	0.17189	0.670572	0.689263	0.224092	0.128032
Trichomonas Infections	0.43751	0.0344323	0.148403	0.351659	0.54281
Caries (morphologic abnormality)	0.497665	0.00237931	0.844164	0.039596	0.00194541
[truncated: 12,269 more rows]
